# Supplementary material for: Characterization of Small RNAs Derived from tRNAs, rRNAs and snoRNAs and Their Response to Heat Stress in Wheat Seedlings
Source: PLoS One. 2016 Mar 10;11(3):e0150933. doi: 10.1371/journal.pone.0150933 (PMC4786338; doi:10.1371/journal.pone.0150933)
Supplement: S1 Table — (XLSX) [file pone.0150933.s003.xlsx]

## Sheet: Sheet1
S1 Table. Details of read matching to the tRNAs and tRNA expression
The nature of amino acid	tRNA type	Anticodon	tRNA ID	tRNA length	The number of sRNA mapped	Reads of 5'-tRFs		Reads of 3'-tRFs		Reads of non-tRFs		Dominant stRNA	Fold Change (log2(Heat stress/Control))	Significance
						Control	Heat stess	Control	Heat stess	Control	Heat stess
Charged	Arg	ACG	AP003760.4	73	26	1	1	203	494	3	7	3'	1.23254	**
Charged	Arg	ACG	AP003847.3	61	59	203	284	60	23	150	328	5'/n	0.575448	**
Charged	Arg	ACG	X04465.1	74	10	0	0	0	0	6	15	n	1.25977	**
Charged	Arg	CCG	AACV01010487.1	73	9	3	0	0	1	2	10	n	1.07396
Charged	Arg	CCG	AC022287.9	73	2	0	0	0	0	1	1	n	-0.0400228
Charged	Arg	CCG	CP002810.1	73	1	16	9	0	0	0	0	5'	-0.865945
Charged	Arg	CCU	AAAA02010931.1	73	1	16	9	0	0	0	0	5'	-0.865945
Charged	Arg	CCU	AAAA02035385.1	73	15	16	9	57	122	0	0	3'	0.797541	**
Charged	Arg	UCG	AC124144.2	74	38	163	83	294	346	7	16	3'	-0.105316
Charged	Arg	UCG	CP000828.1	74	1	0	0	0	0	1	0	n	-3.19011	**
Charged	Arg	UCG	CT611036.9	73	2	3	0	0	0	0	0	5'	-4.66564
Charged	Arg	UCU	AC105747.4	73	24	7	5	0	0	7	17	n	0.602728
Charged	Arg	UCU	ACTP01006769.1	69	15	0	0	0	0	6	14	n	1.1611
Charged	Arg	UCU	ACTP01007114.1	74	16	97	116	77	145	1	3	5'/3'	0.547837	**
Charged	Arg	UCU	ACTP01007997.1	73	20	0	0	11	17	11	8	3'	0.13866
Charged	Arg	UCU	ACTP01008672.1	68	4	0	0	0	0	5	2	n	-1.31324
Charged	Arg	UCU	ADDN01000816.1	73	72	3	2	12	26	81	93	n	0.28854
Charged	Arg	UCU	ADDN01001083.1	70	11	97	118	2	11	0	3	5'	0.369607
Charged	Arg	UCU	AL732376.2	73	13	0	0	1	3	6	3	n	-0.262351
Charged	Arg	UCU	AL831802.5	84	2	0	1	0	0	1	0	5'/n	-0.0400228
Charged	Asp	GUC	AAAA02031054.1	75	17	0	0	0	0	21	26	n	0.261695
Charged	Asp	GUC	AAAA02033458.1	60	10	357	513	0	0	2	2	5'	0.475425	**
Charged	Asp	GUC	AC090874.9	72	51	22	51	217	463	45	83	3'	1.0265	**
Charged	Asp	GUC	AC090882.10	70	21	0	0	209	292	3	3	3'	0.431409	**
Charged	Asp	GUC	ACTP01001055.1	72	19	0	0	0	0	18	32	n	0.780933
Charged	Asp	GUC	ACTP01009979.1	79	14	0	0	0	0	8	11	n	0.40894
Charged	Asp	GUC	ADDN01000487.1	74	16	0	0	0	0	20	25	n	0.275361
Charged	Asp	GUC	AE001273.1	74	3	0	0	0	0	14	16	n	0.146397
Charged	Asp	GUC	AL731738.6	74	6	2	0	0	1	3	1	5'/n	-1.31324
Charged	Asp	GUC	CP001944.1	73	6	0	0	0	0	3	4	n	0.357095
Charged	Asp	GUC	FN595751.1	72	2	0	0	0	0	2	2	n	-0.0423768
Charged	Asp	GUC	FR799602.1	72	5	0	0	0	0	2	4	n	0.913913
Charged	Glu	CUC	AC092557.7	73	56	0	0	2	3	156	290	n	0.845453	**
Charged	Glu	UUC	AAAA02030721.1	72	1	0	0	2	3	0	0	3'	0.513593
Charged	Glu	UUC	AACV01023991.1	74	22	0	0	18	15	17	15	3'/n	-0.266389
Charged	Glu	UUC	ACTP01005505.1	73	29	0	0	0	0	365	285	n	-0.401803	**
Charged	Glu	UUC	ADDN01001537.1	72	9	0	0	11	36	0	0	3'	1.6545	**
Hydrophobic	Ile	AAU	AAAA02014312.1	74	8	15	20	78	71	1	0	3'	-0.0916954
Hydrophobic	Ile	AAU	AAAB01008879.1	74	1	0	0	0	0	1	0	n	-3.19011
Hydrophobic	Ile	AAU	AAGH01012954.1	74	2	0	0	0	0	2	0	n	-4.10883
Hydrophobic	Ile	AAU	AC146570.7	74	14	0	0	332	633	0	0	3'	0.885752	**
Hydrophobic	Ile	AAU	ADDN01000457.1	74	1	0	0	1	0	0	0	3'	-3.19011
Hydrophobic	Ile	AAU	AL161565.2	74	4	0	0	0	0	3	2	n	-0.599194
Hydrophobic	Ile	AAU	CP000882.1	74	1	0	0	0	0	0	1	n	3.15009
Hydrophobic	Ile	GAU	CABD02391460.1	74	1	0	0	0	0	0	1	n	3.15009
Hydrophobic	Ile	GAU	CP001472.1	74	1	1	0	0	0	0	0	5'	-3.19011
Hydrophobic	Ile	GAU	CP001842.1	74	18	2	0	540	1055	1	1	3'	0.914407	**
Hydrophobic	Ile	GAU	CP002287.1	74	1	1	1	0	0	0	0	5'	-0.0400228	*
Hydrophobic	Ile	GAU	X03848.1	74	1	2	0	0	0	0	0	5'	-4.10883
Hydrophobic	Ile	UAU	AP003379.2	74	3	0	0	0	0	2	1	n	-0.958739
Hydrophobic	Ile	UAU	FN596741.1	86	3	4	0	0	0	0	0	5'	-5.0664
Hydrophobic	Ile	UAU	FR796419.1	74	14	0	0	41	79	0	0	3'	0.899197	**
Hydrophobic	Leu	AAG	ABXC01001465.1	80	7	0	0	0	0	6	6	n	-0.0441063
Hydrophobic	Leu	AAG	AP004812.3	81	4	2	0	0	0	1	4	n	0.357095
Hydrophobic	Leu	AAG	CP003006.1	111	5	0	0	1	2	7	7	n	0.123086
Hydrophobic	Leu	AAG	FN392319.1	83	2	0	0	0	0	0	2	n	4.06645
Hydrophobic	Leu	AAG	FN392320.1	83	2	0	0	0	0	0	2	n	4.06645
Hydrophobic	Leu	AAG	HM004430.1	80	1	0	0	0	0	1	0	n	-3.19011
Hydrophobic	Leu	AAG	HM004432.1	80	1	0	0	0	0	1	0	n	-3.19011
Hydrophobic	Leu	AAG	HM208537.1	72	4	0	0	0	0	4	0	n	-5.0664
Hydrophobic	Leu	CAA	AADN03003791.1	115	12	45	134	8	5	1	2	5'	1.33765	**
Hydrophobic	Leu	CAA	AADN03007209.1	105	12	45	134	8	5	1	2	5'	1.33765	**
Hydrophobic	Leu	CAA	AAEX03010250.1	106	12	45	134	8	5	1	2	5'	1.33765	**
Hydrophobic	Leu	CAA	AAEX03017613.1	106	12	45	134	8	5	1	2	5'	1.33765	**
Hydrophobic	Leu	CAA	AAFC03085299.1	108	12	45	134	8	5	1	2	5'	1.33765	**
Hydrophobic	Leu	CAA	AAFC03114706.1	111	12	45	134	8	5	1	2	5'	1.33765	**
Hydrophobic	Leu	CAA	AAFC03119922.1	107	13	45	134	8	5	1	3	5'	1.34784	**
Hydrophobic	Leu	CAA	AAHY01104766.1	106	12	45	134	8	5	1	2	5'	1.33765	**
Hydrophobic	Leu	CAA	AANT01242420.1	107	12	45	134	8	5	1	2	5'	1.33765	**
Hydrophobic	Leu	CAA	AC138330.4	106	12	45	134	8	5	1	2	5'	1.33765	**
Hydrophobic	Leu	CAA	ACFV01161416.1	106	13	45	134	8	5	1	3	5'	1.34784	**
Hydrophobic	Leu	CAA	ADDN01001568.1	83	46	7	16	1374	2681	56	122	3'	0.92704	**
Hydrophobic	Leu	CAA	AEHL01308148.1	108	1	1	1	0	0	0	0	5'	-0.0400228
Hydrophobic	Leu	CAA	AL845463.7	107	12	45	134	8	5	1	2	5'	1.33765	**
Hydrophobic	Leu	CAA	AL954831.17	112	8	12	6	8	5	1	1	5'/3'	-0.845626
Hydrophobic	Leu	CAA	AL954831.17	112	8	12	6	8	5	1	1	5'/3'	-0.845626
Hydrophobic	Leu	CAA	AM270014.1	72	13	0	0	0	0	17	29	n	0.72139
Hydrophobic	Leu	CAA	AP004572.5	84	30	45	134	8	5	17	27	5'	1.1993	**
Hydrophobic	Leu	CAA	AP009178.1	84	8	0	0	0	0	22	45	n	0.983414	**
Hydrophobic	Leu	CAA	CAAC02000470.1	123	2	0	0	0	0	1	1	n	-0.0400228
Hydrophobic	Leu	CAA	CAAC02000474.1	121	2	0	0	0	0	1	1	n	-0.0400228
Hydrophobic	Leu	CAA	CABD02313814.1	107	13	45	134	8	5	1	3	5'	1.34784	**
Hydrophobic	Leu	CAA	CABD02313814.1	108	12	45	134	8	5	1	2	5'	1.34784	**
Hydrophobic	Leu	CAA	CR753875.12	110	9	12	6	8	5	1	2	5'/3'	-0.731311
Hydrophobic	Leu	CAA	CT539064.7	83	4	12	6	0	0	1	1	5'	-0.845626
Hydrophobic	Leu	CAA	CT539064.7	112	8	12	6	8	5	1	1	5'/3'	-0.845626
Hydrophobic	Leu	CAA	CT539064.7	112	6	12	6	8	5	0	0	5'/3'	-0.845626
Hydrophobic	Leu	CAA	CT539064.7	112	4	12	6	0	0	1	1	5'	-0.845626
Hydrophobic	Leu	CAA	FP085562.1	108	12	45	134	8	5	1	2	5'	1.33765	**
Hydrophobic	Leu	CAA	FR823390.1	84	3	0	0	0	0	1	2	n	0.87634
Hydrophobic	Leu	CAA	X04465.1	80	21	7	16	1372	2665	5	1	3'	1.25977	**
Hydrophobic	Leu	CAG	AACV01000172.1	81	14	2	0	7	10	7	6	3'/n	-0.0446761
Hydrophobic	Leu	CAG	AAET02000172.1	83	10	45	134	8	5	0	1	5'	1.3543	**
Hydrophobic	Leu	CAG	AP005907.2	81	17	0	0	2	5	28	45	n	0.689693
Hydrophobic	Leu	CAG	CP000282.1	84	3	0	0	0	0	5	2	n	-1.31324
Hydrophobic	Leu	CAG	CP003002.1	89	5	0	0	1	2	7	7	n	0.123086
Hydrophobic	Leu	GAG	AP009153.1	82	3	0	0	0	0	5	2	n	-1.31324
Hydrophobic	Leu	GAG	CP000238.1	88	5	0	0	0	0	10	2	n	-2.29581	*
Hydrophobic	Leu	GAG	CP000713.1	82	1	0	0	0	0	1	0	n	-3.19011
Hydrophobic	Leu	GAG	CP001102.1	82	3	0	0	0	0	5	2	n	-1.31324
Hydrophobic	Leu	GAG	CP001673.1	83	3	0	0	0	0	5	2	n	-1.31324
Hydrophobic	Leu	GAG	CP002005.1	82	1	0	0	0	0	1	0	n	-3.19011
Hydrophobic	Leu	GAG	CP002243.1	84	5	0	0	0	0	10	2	n	-2.29581	*
Hydrophobic	Leu	GAG	CP002287.1	82	5	0	0	0	0	10	2	n	-0.0400228	*
Hydrophobic	Leu	GAG	CP002645.1	83	5	0	0	0	0	10	2	n	-2.29581	*
Hydrophobic	Leu	GAG	CP002691.1	82	5	0	0	0	0	10	2	n	-2.29581	*
Hydrophobic	Leu	GAG	FP929032.1	86	5	0	0	0	0	10	2	n	-2.29581	*
Hydrophobic	Leu	UAA	AL731880.3	83	29	4	4	23	57	7	15	3'	1.11264	**
Hydrophobic	Leu	UAG	AAFD02000013.1	80	1	0	0	0	0	1	0	n	-3.19011
Hydrophobic	Leu	UAG	AC147462.2	80	44	12	13	28	48	24	38	3'/n	0.583409	*
Hydrophobic	Leu	UAG	ACTP01003847.1	80	18	0	0	0	0	26	52	n	0.951681	**
Hydrophobic	Leu	UAG	D17510.1	80	33	2	2	0	1	49	96	n	0.910278	**
Hydrophobic	Leu	UAG	FR799586.1	80	1	0	0	0	0	1	0	n	-3.19011
Hydrophobic	Leu	UAG	HE576752.1	101	1	0	0	0	0	1	0	n	-3.19011
Hydrophobic	Leu	UAG	HE580270.1	100	1	0	0	0	0	1	0	n	-3.19011
Hydrophobic	Leu	UAG	X04465.1	80	30	0	0	0	0	49	95	n	1.25977	**
Hydrophobic	Met	CAU	AAAA02022432.1	88	19	1	2	13	14	1	3	3'	0.293833
Hydrophobic	Met	CAU	AACV01005331.1	72	25	4	3	47	70	9	19	3'	0.57068	*
Hydrophobic	Met	CAU	AACV01006650.1	74	12	241	125	0	0	10	9	5'	-0.94982	**
Hydrophobic	Met	CAU	ABXC01000675.1	91	3	1	2	1	0	0	0	5'	-0.0423768
Hydrophobic	Met	CAU	AL713949.4	74	10	35	103	0	1	2	3	5'	1.48391	**
Hydrophobic	Met	CAU	BX119952.3	76	8	0	0	0	0	1	8	n	2.81027	*
Hydrophobic	Met	CAU	CT468234.6	85	8	0	0	7	4	1	0	3'	-1.02197
Hydrophobic	Met	CAU	D17510.1	74	17	4	0	245	301	0	0	3'	0.910278	**
Hydrophobic	Met	CAU	FN595504.1	74	1	0	1	0	0	0	0	5'	3.15009
Hydrophobic	Met	CAU	FN596747.1	74	3	4	0	0	0	0	0	5'	-5.0664
Hydrophobic	Met	CAU	M20960.1	74	19	0	0	1367	2265	0	1	3'	0.68406	**
Hydrophobic	Met	CAU	M68929.1	74	2	8	7	0	0	1	0	5'	-0.401256	**
Hydrophobic	Met	CAU	X04465.1	74	1	0	0	0	0	1	1	n	1.25977	**
Hydrophobic	Met	CAU	X04465.1	74	3	3	0	1	0	0	0	5'	1.25977	**
Hydrophobic	Met	CAU	X05394.1	74	1	0	0	1	0	0	0	3'	-3.19011
Hydrophobic	Phe	GAA	AAAA02004587.1	73	25	136	20	141	306	9	6	3'	0.170074
Hydrophobic	Phe	GAA	AC160516.1	73	13	0	0	0	0	9	17	n	0.863655
Hydrophobic	Phe	GAA	AC171167.3	73	1	0	0	0	0	1	0	n	-3.19011
Hydrophobic	Phe	GAA	ACFV01077098.1	79	5	0	0	1	0	1	5	n	1.22694
Hydrophobic	Phe	GAA	AE006470.1	73	3	0	0	0	0	2	1	n	-0.958739
Hydrophobic	Phe	GAA	AF041468.1	73	8	0	0	67	25	2	1	3'	-1.44865	**
Hydrophobic	Phe	GAA	AL844504.1	73	1	0	0	1	0	0	0	3'	-3.19011
Hydrophobic	Phe	GAA	AP012212.1	73	33	0	0	0	0	35	86	n	1.24902	**
Hydrophobic	Phe	GAA	BX908798.1	73	5	0	0	0	0	0	7	n	5.81095	*
Hydrophobic	Phe	GAA	CP000083.1	73	10	0	0	0	0	5	7	n	0.431257
Hydrophobic	Phe	GAA	CP000236.1	73	3	0	0	0	0	2	1	n	-0.958739
Hydrophobic	Phe	GAA	CP000728.1	73	7	0	0	0	0	0	9	n	6.1678	**
Hydrophobic	Phe	GAA	CP000786.1	73	7	0	0	0	0	0	9	n	6.1678	**
Hydrophobic	Phe	GAA	CP000828.1	73	7	0	0	0	0	0	9	n	-3.19011	**
Hydrophobic	Phe	GAA	CP000849.1	73	2	0	0	0	0	1	1	n	-0.0400228
Hydrophobic	Phe	GAA	CP001037.1	73	2	0	0	0	0	0	2	n	4.06645
Hydrophobic	Phe	GAA	CP001431.1	73	2	0	0	0	0	1	1	n	-0.0400228
Hydrophobic	Phe	GAA	CP001744.1	73	3	0	0	0	0	1	2	n	0.87634
Hydrophobic	Phe	GAA	CP001785.1	73	12	0	0	0	0	8	17	n	1.03115
Hydrophobic	Phe	GAA	CP001843.1	73	2	0	0	0	0	1	1	n	-0.0400228
Hydrophobic	Phe	GAA	CP001859.1	73	2	0	0	0	0	1	1	n	-0.0400228
Hydrophobic	Phe	GAA	CP002105.1	73	3	0	0	0	0	2	1	n	-0.958739
Hydrophobic	Phe	GAA	CP002116.1	73	7	0	0	0	0	0	9	n	6.1678	**
Hydrophobic	Phe	GAA	CP002304.1	73	3	0	0	0	0	2	1	n	-0.958739
Hydrophobic	Phe	GAA	CP002543.1	73	7	0	0	0	0	0	9	n	6.1678	**
Hydrophobic	Phe	GAA	CP002691.1	73	3	0	0	0	0	1	2	n	-2.29581	*
Hydrophobic	Phe	GAA	CP002868.1	73	2	0	0	0	0	1	1	n	-0.0400228
Hydrophobic	Phe	GAA	CR626927.1	73	3	0	0	0	0	2	1	n	-0.958739
Hydrophobic	Phe	GAA	FP929041.1	73	3	0	0	0	0	2	1	n	-0.958739
Hydrophobic	Phe	GAA	FP929059.1	73	7	0	0	0	0	0	9	n	6.1678	**
Hydrophobic	Phe	GAA	FR872582.1	73	29	0	0	0	0	35	81	n	1.16274	**
Hydrophobic	Phe	GAA	X15240.1	73	6	0	1	1	0	3	4	n	0.269364
Hydrophobic	Trp	CCA	AACV01006755.1	73	15	1	2	2	19	1	2	3'	2.44277	**
Hydrophobic	Trp	CCA	AAET02000858.1	72	5	0	0	1	0	1	5	n	1.22694
Hydrophobic	Trp	CCA	AAEX03003705.1	72	2	0	0	0	0	0	2	n	4.06645
Hydrophobic	Trp	CCA	ABQF01025085.1	72	2	0	0	0	0	1	1	n	-0.0400228
Hydrophobic	Trp	CCA	BX897749.7	72	2	0	0	0	0	1	1	n	-0.0400228
Hydrophobic	Trp	CCA	CP001577.1	72	2	0	0	0	0	1	1	n	-0.0400228
Hydrophobic	Trp	CCA	X15901.1	74	51	43	61	436	999	21	44	3'	1.09753	**
Hydrophobic	Val	AAC	AC084320.10	74	23	6898	7417	0	0	65	71	5'	0.0598452
Hydrophobic	Val	AAC	ACTP01000490.1	74	2	0	0	0	0	2	0	n	-4.10883
Hydrophobic	Val	AAC	ACTP01004527.1	67	3	0	0	0	0	2	4	n	0.913913
Hydrophobic	Val	AAC	ADDN01001111.1	85	2	3	0	0	0	0	0	5'	-4.66564
Hydrophobic	Val	AAC	ADDN01001163.1	59	9	0	0	0	0	6	5	n	-0.301175
Hydrophobic	Val	AAC	CP001334.1	74	2	0	0	0	0	2	0	n	-4.10883
Hydrophobic	Val	AAC	CP003007.1	74	19	6898	7417	0	0	26	52	5'	0.0642831	*
Hydrophobic	Val	AAC	CP003009.1	74	4	0	0	0	0	3	4	n	0.357095
Hydrophobic	Val	CAC	AP003407.3	74	42	12002	17778	475	1085	40	86	5'	0.553203	**
Hydrophobic	Val	CAC	AP003612.2	61	1	63	134	0	0	0	0	5'	1.04234	**
Hydrophobic	Val	CAC	FN596739.1	74	19	12002	17778	18	14	34	77	5'	0.522917	**
Hydrophobic	Val	GAC	X04465.1	72	7	3	1	0	1	2	4	5'/n	1.25977	**
Hydrophobic	Val	UAC	AACV01002252.1	73	32	1	0	39	61	5	17	3'	0.746931	**
Hydrophobic	Val	UAC	AB011475.1	73	3	2	0	0	0	0	2	5'/n	-0.0423768
Hydrophobic	Val	UAC	CP001085.1	73	2	0	0	0	0	1	1	n	-0.0400228
Polar	Asn	GUU	AAAA02004929.1	72	17	0	1	887	1953	1	0	3'	1.09267	**
Polar	Asn	GUU	AAAA02022370.1	74	16	709	772	27	49	2	0	5'	0.108719
Polar	Asn	GUU	AC124951.19	74	1	0	0	0	0	0	1	n	3.15009
Polar	Asn	GUU	AC130803.61	67	7	12	12	6	1	3	3	5'	-0.43437
Polar	Asn	GUU	AC134231.2	74	1	1	0	0	0	0	0	5'	-3.19011
Polar	Asn	GUU	AC137614.2	74	1	0	0	1	0	0	0	3'	-3.19011
Polar	Asn	GUU	ACTP01009055.1	87	13	0	0	35	93	0	0	3'	1.36176	**
Polar	Asn	GUU	ADDN01000610.1	72	4	0	0	0	0	1	4	n	1.83263
Polar	Asn	GUU	CP000828.1	72	12	357	513	0	2	2	2	5'	-3.19011	**
Polar	Asn	GUU	FN595750.1	72	3	0	6	0	1	0	0	5'	5.81095	*
Polar	Asn	GUU	FN595755.1	73	1	0	0	0	0	0	1	n	3.15009
Polar	Gln	CUG	ABXC01000478.1	73	12	0	0	0	0	14	21	n	0.536008
Polar	Gln	CUG	AC105259.2	72	34	0	0	0	0	31	67	n	1.06388	**
Polar	Gln	UUG	AAAA02008338.1	72	17	12	13	9	22	2	2	5'/3'	0.63811
Polar	Gln	UUG	AACV01003761.1	72	7	0	0	0	0	2	6	n	1.48401
Polar	Gln	UUG	AACV01022142.1	72	12	34	50	0	0	2	5	5'	0.564813
Polar	Gln	UUG	AJ630128.1	72	6	0	0	0	0	3	5	n	0.67012
Polar	Gln	UUG	CP000110.1	72	6	0	0	0	0	3	5	n	0.67012
Polar	Gln	UUG	CP000157.1	72	3	0	0	0	0	2	2	n	-0.0423768
Polar	Gln	UUG	CP002898.1	72	3	0	0	0	0	2	2	n	-0.0423768
Polar	Gln	UUG	M68929.1	72	14	12	13	9	22	0	0	5'/3'	-0.401256	**
Polar	His	GUG	AACV01022440.1	74	48	0	0	371	546	65	123	3'	0.57252	**
Polar	His	GUG	AC133341.11	72	27	0	0	176	357	11	10	3'	0.927267	**
Polar	His	GUG	CP001332.1	72	7	0	0	0	0	4	4	n	-0.0436609
Polar	His	GUG	X04465.1	74	22	0	0	371	546	5	3	3'	1.25977	**
Polar	SeC	UCA	K00369.1	82	2	0	0	0	0	1	1	n	-0.0400228
Polar	Ser	AGA	AACV01012197.1	82	33	950	1830	238	440	9	17	5'	0.88894	**
Polar	Ser	AGA	FN595772.1	82	5	0	0	0	0	6	2	n	-1.57049
Polar	Ser	CGA	AAFO01000003.1	95	1	0	0	0	0	1	0	n	-3.19011
Polar	Ser	CGA	AC016661.7	82	18	1	0	85	94	1	2	3'	0.0968614
Polar	Ser	CGA	AE016819.5	91	1	0	0	0	0	1	0	n	-3.19011
Polar	Ser	CGA	CP002498.1	97	1	0	0	0	0	1	0	n	-3.19011
Polar	Ser	CGA	CR382127.1	92	1	0	0	0	0	1	0	n	-3.19011
Polar	Ser	GCU	AAAA02007218.1	89	64	997	1862	35	93	56	82	5'	0.859669	**
Polar	Ser	GCU	AACV01023674.1	82	29	9	16	303	619	4	10	3'	0.984072	**
Polar	Ser	GCU	AB011479.1	82	9	0	0	7	14	3	1	3'	0.534452
Polar	Ser	GCU	AC120887.2	89	32	2	0	35	106	17	52	3'	1.50174	**
Polar	Ser	GCU	ACLC01000011.1	89	2	0	0	0	0	1	4	n	1.83263
Polar	Ser	GCU	ACTP01000107.1	73	2	0	0	0	0	0	3	n	4.62242
Polar	Ser	GCU	ACTP01001115.1	87	17	997	1862	0	0	12	17	5'	0.851935	**
Polar	Ser	GCU	AE002161.1	88	22	0	0	38	119	6	10	3'	1.50416	**
Polar	Ser	GCU	AP006176.3	88	11	0	1	0	9	1	3	3'	3.50201	**
Polar	Ser	GCU	CP001101.1	91	2	0	0	0	0	1	4	n	1.83263
Polar	Ser	GCU	M20964.1	88	9	0	0	0	0	6	6	n	-0.0441063
Polar	Ser	GCU	X17616.1	88	13	997	1862	0	0	7	10	5'	0.853717	**
Polar	Ser	GGA	ABXC01001563.1	85	14	0	0	0	0	10	9	n	-0.194464
Polar	Ser	GGA	D17510.1	87	42	0	0	37	119	25	28	3'	0.910278	**
Polar	Ser	UGA	AAAA02016427.1	88	45	165	194	0	0	45	66	5'	0.262956
Polar	Ser	UGA	AAAA02017943.1	78	18	1505	3270	0	0	18	24	5'	1.06784	**
Polar	Ser	UGA	AACV01023854.1	82	10	154	56	464	199	1	4	3'	-1.30159	**
Polar	Ser	UGA	CT928178.1	96	4	0	0	0	0	3	1	n	-1.51556
Polar	Ser	UGA	D17510.1	88	12	0	0	29	15	1	5	3'	0.910278	**
Polar	Ser	UGA	FN596494.1	93	10	0	0	29	15	0	1	3'	-0.897713
Polar	Ser	UGA	FN596510.1	64	23	0	0	1	1	18	29	n	0.610717
Polar	Ser	UGA	M68929.1	84	8	0	1	1	11	0	0	3'	-0.401256	**
Polar	Ser	UGA	M81884.1	93	8	163	180	0	0	4	5	5'	0.102579
Polar	Thr	AGU	AP003377.3	74	3	0	2	0	0	1	2	5'/n	1.83263
Polar	Thr	CGU	AP002842.3	72	10	1	0	13	19	0	0	3'	0.39253
Polar	Thr	GGU	ADGM01000008.1	72	1	0	0	0	0	2	1	n	-0.958739
Polar	Thr	GGU	CP000282.1	73	3	0	0	0	0	2	1	n	-1.31324
Polar	Thr	GGU	CP001472.1	73	2	0	0	0	0	1	1	n	-3.19011
Polar	Thr	GGU	CP001978.1	73	2	0	0	0	0	1	1	n	-0.0400228
Polar	Thr	GGU	X04465.1	72	11	11	7	4	12	0	1	5'/3'	1.25977	**
Polar	Thr	UGU	AAAA02006981.1	72	17	1	2	15	35	2	2	3'	1.06531	*
Polar	Thr	UGU	AACV01025223.1	73	51	6	18	14544	31882	50	62	3'	1.08536	**
Polar	Tyr	GUA	AADB02009975.1	91	6	0	0	0	0	2	8	n	1.89155
Polar	Tyr	GUA	AAEX03017609.1	88	8	0	0	0	0	2	10	n	1.89155	*
Polar	Tyr	GUA	AAEX03017609.1	90	6	0	0	0	0	2	8	n	1.89155	*
Polar	Tyr	GUA	AAEX03017609.1	91	8	0	0	0	0	2	10	n	1.89155	*
Polar	Tyr	GUA	AAFC03045956.1	94	6	0	0	0	0	2	8	n	1.89155
Polar	Tyr	GUA	AAFC03050016.1	92	6	0	0	0	0	2	8	n	1.89155
Polar	Tyr	GUA	AAGW02005683.1	89	6	0	0	0	0	2	8	n	1.89155
Polar	Tyr	GUA	AAGW02011829.1	94	7	0	0	0	0	2	9	n	2.05897
Polar	Tyr	GUA	AAGW02052084.1	89	6	0	0	0	0	2	8	n	1.89155
Polar	Tyr	GUA	AAGW02054802.1	72	2	0	0	1	0	1	0	3'/n	-4.10883
Polar	Tyr	GUA	AAHX01042336.1	89	6	0	0	0	0	2	8	n	1.89155
Polar	Tyr	GUA	AAHY01043294.1	89	6	0	0	0	0	2	8	n	1.89155
Polar	Tyr	GUA	AAHY01104827.1	86	6	0	0	0	0	2	8	n	1.89155
Polar	Tyr	GUA	AAHY01104828.1	90	6	0	0	0	0	2	8	n	1.89155
Polar	Tyr	GUA	AANT01227914.1	90	6	0	0	0	0	2	8	n	1.89155
Polar	Tyr	GUA	AAPN01238075.1	89	6	0	0	0	0	2	8	n	1.89155
Polar	Tyr	GUA	AAWR02009780.1	89	6	0	0	0	0	2	8	n	1.89155
Polar	Tyr	GUA	AAWR02009780.1	90	6	0	0	0	0	2	8	n	1.89155
Polar	Tyr	GUA	AB017063.1	89	8	0	0	103	307	1	7	3'	1.54803	**
Polar	Tyr	GUA	AB042240.3	69	2	0	0	0	0	2	0	n	-4.10883
Polar	Tyr	GUA	ABGA01389687.1	90	6	0	0	0	0	2	8	n	1.89155
Polar	Tyr	GUA	ABQF01024088.1	90	6	0	0	0	0	2	8	n	1.89155
Polar	Tyr	GUA	ABXC01004885.1	88	25	0	0	1146	2250	2	15	3'	0.935289	**
Polar	Tyr	GUA	ABXC01005049.1	72	15	0	0	332	633	1	0	3'	0.881414	**
Polar	Tyr	GUA	AC009323.4	85	18	0	0	1947	3442	1	9	3'	0.779958	**
Polar	Tyr	GUA	AC009323.4	85	10	0	0	0	2	2	15	n	0.779958	**
Polar	Tyr	GUA	AC011560.6	90	4	0	0	0	0	1	7	n	2.62084
Polar	Tyr	GUA	ACTP01003924.1	90	28	0	0	2027	3584	2	17	3'	0.782567	**
Polar	Tyr	GUA	ACTP01004039.1	69	7	0	0	0	0	0	9	n	6.1678	**
Polar	Tyr	GUA	ACTP01004516.1	72	3	0	0	0	0	2	2	n	-0.0423768
Polar	Tyr	GUA	ACTP01005505.1	84	18	0	0	5	15	28	29	n	-0.401803	**
Polar	Tyr	GUA	ACTP01005603.1	94	25	0	0	1146	2250	2	15	3'	0.935289	**
Polar	Tyr	GUA	ACTP01005987.1	68	8	17	14	0	0	12	23	5'/n	0.30528
Polar	Tyr	GUA	ACTP01006737.1	93	25	0	0	1146	2250	2	15	3'	0.935289	**
Polar	Tyr	GUA	ACTP01006746.1	91	25	0	0	1146	2250	2	15	3'	0.935289	**
Polar	Tyr	GUA	ACTP01009591.1	87	20	0	0	1146	2250	1	7	3'	0.931442	**
Polar	Tyr	GUA	ACTP01010252.1	94	7	0	0	1	2	1	8	n	2.20896	*
Polar	Tyr	GUA	ACTP01011742.1	75	2	0	2	0	0	0	1	5'	4.62242
Polar	Tyr	GUA	ADDN01000202.1	74	27	0	0	912	1415	6	9	3'	0.588293	**
Polar	Tyr	GUA	ADDN01000266.1	67	2	0	0	0	0	0	2	n	4.06645
Polar	Tyr	GUA	ADDN01001188.1	88	27	0	0	2027	3584	2	15	3'	0.781765	**
Polar	Tyr	GUA	AEHL01308097.1	91	6	0	0	0	0	2	8	n	1.89155
Polar	Tyr	GUA	AL714025.12	88	7	0	0	0	0	2	9	n	2.05897
Polar	Tyr	GUA	AL714025.12	88	6	0	0	0	0	2	8	n	2.05897
Polar	Tyr	GUA	AL714025.12	89	7	0	0	0	0	2	9	n	2.05897
Polar	Tyr	GUA	AP007255.1	83	1	0	0	0	0	1	0	n	-3.19011
Polar	Tyr	GUA	BX469931.8	88	6	0	0	0	0	2	8	n	1.89155
Polar	Tyr	GUA	CAAC02000606.1	85	6	0	0	0	0	2	8	n	1.89155
Polar	Tyr	GUA	CABZ01008480.1	87	6	0	0	0	0	2	8	n	1.89155
Polar	Tyr	GUA	CP001330.1	149	7	0	0	0	0	2	9	n	2.05897
Polar	Tyr	GUA	CP001472.1	85	1	0	0	0	0	1	0	n	-3.19011
Polar	Tyr	GUA	CP001842.1	82	22	0	2	912	1415	1	2	3'	0.914407	**
Polar	Tyr	GUA	CR388165.17	72	1	0	0	0	0	1	0	n	1.89155
Polar	Tyr	GUA	CR388165.17	87	6	0	0	0	0	2	8	n	1.89155
Polar	Tyr	GUA	CT694451.13	88	7	0	0	0	0	2	9	n	2.05897
Polar	Tyr	GUA	CT967306.8	91	27	0	0	2027	3584	2	15	3'	0.781765	**
Polar	Tyr	GUA	FN595233.1	85	25	0	0	1146	2250	2	15	3'	0.935289	**
Polar	Tyr	GUA	FN595752.1	91	27	0	0	2027	3584	2	15	3'	0.781765	**
Polar	Tyr	GUA	FN596752.1	93	25	0	0	1146	2250	2	15	3'	0.935289	**
Polar	Tyr	GUA	FN596755.1	83	6	0	0	0	1	1	8	n	2.97769	*
Polar	Tyr	GUA	FN645450.1	104	14	2	1	0	2	13	16	n	0.293833
Polar	Tyr	GUA	M68929.1	83	6	0	0	2	8	1	0	3'	-0.401256	**
Polar	Tyr	GUA	Z81474.1	84	7	0	0	0	0	2	9	n	2.05897
Small	Ala	AGC	AAAB01008944.1	73	14	7	16	0	0	5	11	5'/n	1.11695	*
Small	Ala	AGC	AAEE01000003.1	73	8	0	0	0	0	2	8	n	1.89155
Small	Ala	AGC	AAFI02000200.1	73	24	20	197	0	0	23	64	5'	2.5532	**
Small	Ala	AGC	AAPN01245080.1	68	8	0	0	0	0	2	8	n	1.89155
Small	Ala	AGC	AAZX01001822.1	74	10	0	0	0	0	4	9	n	1.1014
Small	Ala	AGC	AL844506.2	73	4	0	0	0	0	4	1	n	-1.91631
Small	Ala	AGC	BX640549.17	73	1	0	0	0	0	1	0	n	-3.19011
Small	Ala	AGC	BX897749.7	64	2	0	0	0	0	1	1	n	-0.0400228
Small	Ala	AGC	CR940311.11	73	4	16	26	0	0	1	0	5'	0.564574
Small	Ala	CGC	AACV01018617.1	73	20	102	248	6	9	6	13	5'	1.19802	**
Small	Ala	CGC	AP002842.3	73	12	1	2	0	0	18	24	n	0.39253
Small	Ala	UGC	ACTP01003432.1	73	15	908	1413	0	2	7	20	5'	0.604116	**
Small	Ala	UGC	ACTP01003801.1	66	17	0	0	0	0	9	23	n	1.29696	*
Small	Ala	UGC	CP000323.1	73	2	0	0	0	0	2	0	n	-4.10883
Small	Ala	UGC	CP001896.1	73	1	1	0	0	0	0	0	5'	-3.19011
Small	Ala	UGC	CP002085.1	73	1	0	0	0	0	1	1	n	-0.0400228
Small	Ala	UGC	FN595246.1	73	9	0	0	17	31	3	1	3'	0.62991
Small	Ala	UGC	FN595991.1	74	1	0	2	0	0	0	0	5'	4.06645
Small	Ala	UGC	FN596009.1	72	2	0	0	1	3	0	0	3'	1.43231
Small	Ala	UGC	FN596241.1	59	13	0	0	0	0	34	61	n	0.796037	*
Small	Ala	UGC	HE601624.1	72	1	0	0	0	0	2	1	n	-0.958739
Small	Cys	GCA	AAAA02006654.1	71	4	1	1	0	0	2	4	n	0.67012
Small	Gly	CCC	AACV01002241.1	71	41	135	41	115	242	11	30	3'	0.216993
Small	Gly	GCC	AC012654.2	71	23	13	4	247	245	109	82	3'	-0.201743
Small	Gly	GCC	AP002484.1	71	46	0	0	0	0	205	242	n	0.194249
Small	Gly	GCC	AP005408.2	71	25	106	238	23	53	1	11	5'	1.17025	**
Small	Gly	GCC	CP000089.1	73	2	0	0	0	0	4	0	n	-5.0664
Small	Gly	GCC	CP001331.1	71	57	0	0	0	0	204	262	n	0.315801	*
Small	Gly	GCC	CP001686.1	73	3	0	0	0	0	5	0	n	-5.37969
Small	Gly	GCC	CP002584.1	73	2	0	0	0	0	4	0	n	-5.0664
Small	Gly	GCC	CR538722.1	71	21	0	0	0	0	175	207	n	0.197121
Small	Gly	UCC	AM933173.1	73	2	0	0	0	0	1	1	n	-0.0400228
Small	Gly	UCC	AP003925.3	72	51	20	37	0	0	46	54	5'/n	0.417699
Small	Gly	UCC	CP000263.1	72	4	0	0	0	0	4	0	n	-2.29581	*
Small	Gly	UCC	CP001846.1	72	19	0	0	53	113	4	0	3'	0.940773	**
Small	Lys	CUU	AACV01019713.1	73	56	12	9	212	334	42	56	3'	0.539729	**
Small	Lys	CUU	ACTP01003803.1	68	1	0	0	0	0	1	2	n	0.87634
Small	Lys	CUU	FN595017.1	75	19	0	0	0	0	10	24	n	1.20798	*
Small	Lys	CUU	FN595496.1	73	22	0	0	0	0	28	40	n	0.467793
Small	Lys	CUU	FN595496.1	73	8	0	0	0	0	20	21	n	0.467793
Small	Lys	CUU	FN596494.1	65	1	0	0	0	0	1	2	n	-0.897713
Small	Lys	CUU	FN596494.1	71	3	0	0	0	0	2	3	n	-0.897713
Small	Lys	UUU	AAAA02031000.1	72	25	15	34	179	398	6	2	3'	1.0722	**
Small	Lys	UUU	AACV01015966.1	73	4	0	0	1	3	1	0	3'	0.513593
Small	Lys	UUU	AACV01017085.1	66	12	2	2	4	8	1	1	3'	0.598466
Small	Lys	UUU	AACV01021927.1	76	7	5	21	0	0	3	2	5'	1.46446	*
Small	Lys	UUU	FN595496.1	73	1	0	0	0	0	1	0	n	0.467793
Small	Lys	UUU	FR796419.1	73	4	0	0	0	0	3	1	n	0.899197	**
Small	Lys	UUU	M68929.1	73	17	5	21	16	56	2	1	3'	-0.401256	**
Small	Pro	AGG	AACV01010980.1	72	38	18	26	28	33	71	55	5'/n	-0.0824107
Small	Pro	AGG	AACV01023668.1	72	7	14	10	2	2	2	1	5'	-0.510319
Small	Pro	AGG	AAHY01027867.1	71	1	0	0	0	0	1	0	n	-3.19011
Small	Pro	AGG	BX510947.20	72	1	0	0	0	0	1	0	n	-3.19011
Small	Pro	AGG	BX569685.1	69	25	0	0	891	1981	5	6	3'	1.10389	**
Small	Pro	AGG	CP000500.1	93	11	0	0	0	0	55	30	n	-0.916626	**
Small	Pro	AGG	CR382138.2	72	11	0	0	0	0	55	30	n	-0.916626	**
Small	Pro	CGG	AACV01018982.1	72	68	11	10	7	9	130	158	n	0.212962
Small	Pro	CGG	BN001305.1	72	17	0	0	0	0	44	82	n	0.851298	**
Small	Pro	CGG	CT583728.24	72	7	0	0	0	0	25	68	n	1.39419	**
Small	Pro	CGG	FR796420.1	72	3	0	0	0	0	1	2	n	0.87634
Small	Pro	UGG	AAAA02003605.1	75	16	2	1	17	71	2	2	3'	1.76615	**
Small	Pro	UGG	AAAA02004235.1	62	2	0	1	0	0	0	1	5'/n	4.06645
Small	Pro	UGG	AAEE01000008.1	72	13	0	0	0	0	18	28	n	0.589102
Small	Pro	UGG	AAVQ01000001.1	109	19	0	0	0	0	86	67	n	-0.404532
Small	Pro	UGG	AC123517.2	74	9	236	133	0	0	10	7	5'	-0.85767	**
Small	Pro	UGG	AE016819.5	112	22	0	0	0	0	98	84	n	-3.19011
Small	Pro	UGG	AL844509.2	72	34	0	0	0	0	111	106	n	-0.111392
Small	Pro	UGG	BK006934.2	103	19	0	0	0	0	86	67	n	-0.404532
Small	Pro	UGG	BX005268.26	72	2	0	0	0	0	2	1	n	-0.958739
Small	Pro	UGG	CP000500.1	109	19	0	0	0	0	86	67	n	-0.916626	**
Small	Pro	UGG	CP002500.1	108	19	0	0	0	0	86	67	n	-0.404532
Small	Pro	UGG	CP003005.1	84	20	0	0	0	0	86	68	n	-0.383199
Small	Pro	UGG	CR380955.2	109	19	0	0	0	0	86	67	n	-0.404532
Small	Pro	UGG	CR382126.1	122	22	0	0	0	0	98	84	n	-0.267049
Small	Pro	UGG	CR382128.1	73	4	0	0	0	0	1	11	n	3.26354	**
Small	Pro	UGG	CR382136.2	108	19	0	0	0	0	86	67	n	-0.404532
Small	Pro	UGG	CR769782.9	72	10	0	0	0	0	14	24	n	0.727569
Small	Pro	UGG	CR790382.13	72	7	0	0	0	0	11	23	n	1.011
Small	Pro	UGG	CR792418.18	72	2	0	0	0	0	0	3	n	4.62242
Small	Pro	UGG	CT928167.1	110	19	0	0	0	0	86	67	n	-0.404532
Small	Pro	UGG	CT928170.1	109	19	0	0	0	0	86	67	n	-0.404532
Small	Pro	UGG	CT928180.1	108	19	0	0	0	0	86	67	n	-0.404532
Small	Pro	UGG	FO080559.1	72	36	0	0	0	0	111	108	n	-0.0844571
Small	Pro	UGG	HE612865.1	108	19	0	0	0	0	86	67	n	-0.404532
Small	Pro	UGG	HE612866.1	108	19	0	0	0	0	86	67	n	-0.404532
Small	Pro	UGG	X04465.1	74	8	0	1	31	48	5	4	3'	1.25977	**
Small	Pro	UGG	Z79605.1	67	31	0	0	0	0	107	102	n	0.386891
NA	Pseudo	AAC	EPlTURT00000001554	73	7	5	20	0	0	40	23	n	-0.1103
NA	Pseudo	AAU	AE014298.4	75	1	0	0	0	0	1	0	n	-3.19011
NA	Pseudo	AAU	EPlATAT00000000442	73	3	15	20	0	0	1	0	5'	0.367354
NA	Pseudo	ACA	FN596535.1	79	2	0	0	0	0	1	1	n	-0.0400228
NA	Pseudo	AGU	EPlATAT00000000642	73	1	1	1	0	0	0	0	5'	-0.0400228
NA	Pseudo	AUC	EPlATAT00000001181	74	1	0	0	0	0	0	1	n	3.15009
NA	Pseudo	CAC	ACTP01004683.1	74	7	0	2	0	0	4	4	n	0.526432
NA	Pseudo	CAC	ACTP01005047.1	74	3	0	0	0	2	1	0	3'	0.87634
NA	Pseudo	CAU	AACV01024468.1	74	17	2	0	0	0	26	21	n	-0.457694
NA	Pseudo	CAU	EPlATAT00000000486	74	5	0	0	0	1	1	3	n	1.83263
NA	Pseudo	CAU	EPlATAT00000002409	81	29	0	0	0	0	43	64	n	0.527446
NA	Pseudo	CCA	AAFC03035794.1	72	2	0	0	0	0	1	1	n	-0.0400228
NA	Pseudo	CCA	ABGA01354066.1	72	4	0	0	0	0	1	5	n	2.14565
NA	Pseudo	CCA	ACFV01087890.1	70	4	0	0	0	0	1	5	n	2.14565
NA	Pseudo	CGG	EPlTURT00000000938	73	15	956	1563	0	1	8	20	5'	0.671374	**
NA	Pseudo	CUC	ACTP01003264.1	72	3	0	0	2	3	0	2	3'	1.22694
NA	Pseudo	CUC	EPlATAT00000001907	75	5	0	0	0	0	9	4	n	-1.18947
NA	Pseudo	CUC	EPlATAT00000002317	72	2	0	0	0	0	2	2	n	-0.0423768
NA	Pseudo	CUC	EPlATAT00000003059	73	38	0	1	0	0	166	353	n	1.04699	**
NA	Pseudo	CUC	EPlTURT00000001940	72	6	0	0	16	35	0	0	3'	1.07843	*
NA	Pseudo	CUU	AAEX03013918.1	65	2	0	0	0	0	1	1	n	-0.0400228
NA	Pseudo	CUU	AAFC03087608.1	73	2	0	0	0	0	1	1	n	-0.0400228
NA	Pseudo	CUU	ABXC01001874.1	73	1	0	2	0	0	0	0	5'	4.10883
NA	Pseudo	CUU	ABXC01002180.1	69	53	0	0	212	334	42	55	3'	0.992536
NA	Pseudo	CUU	ABXC01005360.1	73	9	0	0	0	0	23	20	n	-0.245228
NA	Pseudo	CUU	ABXC01006326.1	80	6	5	21	0	0	3	1	5'	1.40069	*
NA	Pseudo	CUU	EPlATAT00000000525	73	6	0	0	0	0	3	5	n	0.67012
NA	Pseudo	CUU	EPlATAT00000000631	69	2	0	0	0	0	0	2	n	4.06645
NA	Pseudo	CUU	EPlATAT00000001136	71	1	0	0	0	0	0	1	n	3.15009
NA	Pseudo	CUU	EPlATAT00000001366	70	1	0	0	0	0	1	2	n	0.87634
NA	Pseudo	CUU	EPlATAT00000002739	74	29	241	462	15	63	7	15	5'	0.992536	**
NA	Pseudo	CUU	EPlATAT00000002770	75	2	0	0	0	0	1	3	n	1.43231
NA	Pseudo	CUU	EPlATAT00000002796	69	1	0	0	0	0	1	2	n	0.87634
NA	Pseudo	GAA	ABXC01000689.1	72	8	136	20	0	0	8	4	5'	-2.62361	**
NA	Pseudo	GAG	CP000263.1	89	5	0	0	0	0	10	2	n	-2.29581	*
NA	Pseudo	GCU	EPlTURT00000001589	88	2	0	0	0	0	1	4	n	1.83263
NA	Pseudo	GGA	EPlATAT00000001500	87	7	0	0	0	0	3	5	n	0.67012
NA	Pseudo	GUC	ADDN01000340.1	73	22	4	178	0	0	22	29	5'	2.94209	**
NA	Pseudo	GUG	FN595756.1	74	56	63	135	0	0	88	199	5'/n	1.09965	**
NA	Pseudo	GUU	EPlATAT00000001361	75	16	357	513	0	0	7	6	5'	0.466636	**
NA	Pseudo	GUU	EPlTURT00000002322	82	3	0	0	1	0	0	2	n	0.87634
NA	Pseudo	UCG	EPlTURT00000002385	74	16	0	0	15	63	2	4	3'	1.92593	**
NA	Pseudo	UCU	ABXC01002364.1	71	12	0	0	0	0	9	18	n	0.945523
NA	Pseudo	UCU	ACTP01007310.1	66	16	0	0	0	2	6	14	n	1.35213
NA	Pseudo	UCU	ACTP01007621.1	61	5	0	0	0	0	15	17	n	0.134494
NA	Pseudo	UGA	ABXC01000475.1	88	16	164	180	0	0	18	19	5'	0.0837498
NA	Pseudo	UGG	AJ003147.1	71	11	0	0	0	0	15	28	n	0.850179
NA	Pseudo	UGG	Z79605.1	72	22	0	0	0	0	40	54	n	0.386891
NA	Pseudo	UGU	EPlTURT00000002533	72	2	0	0	0	0	2	0	n	-4.10883
NA	Pseudo	UUG	EPlTURT00000000773	72	7	0	0	0	0	3	6	n	0.927189

## Sheet: Sheet2
5	3	1
0.00282087	0.983075	0.0141044	1	3'
0.464695	0.0791985	0.456107	2	5'/c
0	0	1	3	c
0.1875	0.0625	0.75	4	c
0	0	1	5	c
1	0	0	6	5'
1	0	0	7	5'
0.122549	0.877451	0	8	3'
0.270627	0.70407	0.0253025	9	3'
0	0	1	10	c
1	0	0	11	5'
0.333333	0	0.666667	12	c
0	0	1	13	c
0.485194	0.505695	0.00911162	14	5'/3'
0	0.595745	0.404255	15	3'
0	0	1	16	c
0.0230415	0.175115	0.801843	17	c
0.930736	0.0562771	0.012987	18	5'
0	0.307692	0.692308	19	c
0.5	0	0.5	20	5'/c
0	0	1	21	c
0.995423	0	0.00457666	22	5'
0.0828604	0.77185	0.145289	23	3'
0	0.988166	0.0118343	24	3'
0	0	1	25	c
0	0	1	26	c
0	0	1	27	c
0	0	1	28	c
0.285714	0.142857	0.571429	29	5'/c
0	0	1	30	c
0	0	1	31	c
0	0	1	32	c
0	0.0110865	0.988914	33	c
0	1	0	34	3'
0	0.507692	0.492308	35	3'/c
0	0	1	36	c
0	1	0	37	3'
0.189189	0.805405	0.00540541	38	3'
0	0	1	39	c
0	0	1	40	c
0	1	0	41	3'
0	1	0	42	3'
0	0	1	43	c
0	0	1	44	c
0	0	1	45	c
1	0	0	46	5'
0.00125078	0.997498	0.00125078	47	3'
1	0	0	48	5'
1	0	0	49	5'
0	0	1	50	c
1	0	0	51	5'
0	1	0	52	3'
0	0	1	53	c
0.285714	0	0.714286	54	c
0	0.176471	0.823529	55	c
0	0	1	56	c
0	0	1	57	c
0	0	1	58	c
0	0	1	59	c
0	0	1	60	c
0.917949	0.0666667	0.0153846	61	5'
0.917949	0.0666667	0.0153846	62	5'
0.917949	0.0666667	0.0153846	63	5'
0.917949	0.0666667	0.0153846	64	5'
0.917949	0.0666667	0.0153846	65	5'
0.917949	0.0666667	0.0153846	66	5'
0.913265	0.0663265	0.0204082	67	5'
0.917949	0.0666667	0.0153846	68	5'
0.917949	0.0666667	0.0153846	69	5'
0.917949	0.0666667	0.0153846	70	5'
0.913265	0.0663265	0.0204082	71	5'
0.00540414	0.952773	0.0418233	72	3'
1	0	0	73	5'
0.917949	0.0666667	0.0153846	74	5'
0.545455	0.393939	0.0606061	75	5'/3'
0.545455	0.393939	0.0606061	76	5'/3'
0	0	1	77	c
0.758475	0.0550847	0.186441	78	5'
0	0	1	79	c
0	0	1	80	c
0	0	1	81	c
0.913265	0.0663265	0.0204082	82	5'
0.917949	0.0666667	0.0153846	83	5'
0.529412	0.382353	0.0882353	84	5'/3'
0.9	0	0.1	85	5'
0.545455	0.393939	0.0606061	86	5'/3'
0.580645	0.419355	0	87	5'/3'
0.9	0	0.1	88	5'
0.917949	0.0666667	0.0153846	89	5'
0	0	1	90	c
0.00565667	0.992868	0.00147565	91	3'
0.0625	0.53125	0.40625	92	3'/c
0.927461	0.0673575	0.00518135	93	5'
0	0.0875	0.9125	94	c
0	0	1	95	c
0	0.176471	0.823529	96	c
0	0	1	97	c
0	0	1	98	c
0	0	1	99	c
0	0	1	100	c
0	0	1	101	c
0	0	1	102	c
0	0	1	103	c
0	0	1	104	c
0	0	1	105	c
0	0	1	106	c
0	0	1	107	c
0.0727273	0.727273	0.2	108	3'
0	0	1	109	c
0.153374	0.466258	0.380368	110	3'/c
0	0	1	111	c
0.0266667	0.00666667	0.966667	112	c
0	0	1	113	c
0	0	1	114	c
0	0	1	115	c
0	0	1	116	c
0.0882353	0.794118	0.117647	117	3'
0.0460526	0.769737	0.184211	118	3'
0.950649	0	0.0493506	119	5'
0.75	0.25	0	120	5'
0.958333	0.00694444	0.0347222	121	5'
0	0	1	122	c
0	0.916667	0.0833333	123	3'
0.00727273	0.992727	0	124	3'
1	0	0	125	5'
1	0	0	126	5'
0	0.999725	0.000275255	127	3'
0.9375	0	0.0625	128	5'
0	0	1	129	c
0.75	0.25	0	130	5'
0	1	0	131	3'
0.252427	0.723301	0.0242718	132	3'
0	0	1	133	c
0	0	1	134	c
0	0.142857	0.857143	135	c
0	0	1	136	c
0	0.968421	0.0315789	137	3'
0	1	0	138	3'
0	0	1	139	c
0	0	1	140	c
0	0	1	141	c
0	0	1	142	c
0	0	1	143	c
0	0	1	144	c
0	0	1	145	c
0	0	1	146	c
0	0	1	147	c
0	0	1	148	c
0	0	1	149	c
0	0	1	150	c
0	0	1	151	c
0	0	1	152	c
0	0	1	153	c
0	0	1	154	c
0	0	1	155	c
0	0	1	156	c
0	0	1	157	c
0	0	1	158	c
0	0	1	159	c
0	0	1	160	c
0	0	1	161	c
0	0	1	162	c
0.111111	0.111111	0.777778	163	c
0.111111	0.777778	0.111111	164	3'
0	0.142857	0.857143	165	c
0	0	1	166	c
0	0	1	167	c
0	0	1	168	c
0	0	1	169	c
0.0648379	0.894638	0.0405237	170	3'
0.990589	0	0.00941111	171	5'
0	0	1	172	c
0	0	1	173	c
1	0	0	174	5'
0	0	1	175	c
0	0	1	176	c
0.994581	0	0.0054193	177	5'
0	0	1	178	c
0.946418	0.0495773	0.00400432	179	5'
1	0	0	180	5'
0.995221	0.00106941	0.00370952	181	5'
0.363636	0.0909091	0.545455	182	5'/c
0.00813008	0.813008	0.178862	183	3'
0.5	0	0.5	184	5'/c
0	0	1	185	c
0.000351865	0.999296	0.000351865	186	3'
0.949968	0.0487492	0.00128287	187	5'
0	0	1	188	c
0.648649	0.189189	0.162162	189	5'
1	0	0	190	5'
0	1	0	191	3'
0	1	0	192	3'
0	0	1	193	c
0.993151	0.00228311	0.00456621	194	5'
0.857143	0.142857	0	195	5'
0	0	1	196	c
0	0	1	197	c
0	0	1	198	c
0.416667	0.516667	0.0666667	199	5'/3'
0	0	1	200	c
0.923077	0	0.0769231	201	5'
0	0	1	202	c
0	0	1	203	c
0	0	1	204	c
0	0	1	205	c
0.446429	0.553571	0	206	5'/3'
0	0.829864	0.170136	207	3'
0	0.962094	0.0379061	208	3'
0	0	1	209	c
0	0.991351	0.00864865	210	3'
0	0	1	211	c
0.797933	0.194604	0.00746269	212	5'
0	0	1	213	c
0	0	1	214	c
0.00546448	0.978142	0.0163934	215	3'
0	0	1	216	c
0	0	1	217	c
0	0	1	218	c
0.91488	0.04096	0.04416	219	5'
0.0260146	0.959417	0.0145682	220	3'
0	0.84	0.16	221	3'
0.00943396	0.665094	0.325472	222	3'
0	0	1	223	c
0	0	1	224	c
0.989958	0	0.0100416	225	5'
0	0.907514	0.0924855	226	3'
0.0714286	0.642857	0.285714	227	3'
0	0	1	228	c
0	0	1	229	c
0.994089	0	0.00591099	230	5'
0	0	1	231	c
0	0.746411	0.253589	232	3'
0.76383	0	0.23617	233	5'
0.991281	0	0.00871912	234	5'
0.23918	0.755125	0.00569476	235	3'
0	0	1	236	c
0	0.88	0.12	237	3'
0	0.977778	0.0222222	238	3'
0	0.0408163	0.959184	239	c
0.0769231	0.923077	0	240	3'
0.974432	0	0.0255682	241	5'
0.4	0	0.6	242	5'/c
0.030303	0.969697	0	243	3'
0	0	1	244	c
0	0	1	245	c
0	0	1	246	c
0	0	1	247	c
0.514286	0.457143	0.0285714	248	5'/3'
0.0526316	0.877193	0.0701754	249	3'
0.000515442	0.997079	0.00240539	250	3'
0	0	1	251	c
0	0	1	252	c
0	0	1	253	c
0	0	1	254	c
0	0	1	255	c
0	0	1	256	c
0	0	1	257	c
0	0	1	258	c
0	0	1	259	c
0	0.5	0.5	260	3'/c
0	0	1	261	c
0	0	1	262	c
0	0	1	263	c
0	0	1	264	c
0	0	1	265	c
0	0	1	266	c
0	0	1	267	c
0	0	1	268	c
0	0.980861	0.0191388	269	3'
0	0	1	270	c
0	0	1	271	c
0	0	1	272	c
0	0.995019	0.00498096	273	3'
0	0.998965	0.0010352	274	3'
0	0.998148	0.00185219	275	3'
0	0.105263	0.894737	276	c
0	0	1	277	c
0	0.996625	0.00337478	278	3'
0	0	1	279	c
0	0	1	280	c
0	0.25974	0.74026	281	c
0	0.995019	0.00498096	282	3'
0.469697	0	0.530303	283	5'/c
0	0.995019	0.00498096	284	3'
0	0.995019	0.00498096	285	3'
0	0.99765	0.00235018	286	3'
0	0.25	0.75	287	c
0.666667	0	0.333333	288	5'
0	0.993595	0.00640478	289	3'
0	0	1	290	c
0	0.996979	0.00302061	291	3'
0	0	1	292	c
0	0	1	293	c
0	0	1	294	c
0	0	1	295	c
0	0	1	296	c
0	0	1	297	c
0	0	1	298	c
0	0	1	299	c
0	0	1	300	c
0	0	1	301	c
0.000857633	0.997856	0.00128645	302	3'
0	0	1	303	c
0	0	1	304	c
0	0	1	305	c
0	0.996979	0.00302061	306	3'
0	0.995019	0.00498096	307	3'
0	0.996979	0.00302061	308	3'
0	0.995019	0.00498096	309	3'
0	0.1	0.9	310	c
0.0882353	0.0588235	0.852941	311	c
0	0.909091	0.0909091	312	3'
0	0	1	313	c
0.589744	0	0.410256	314	5'/c
0	0	1	315	c
0.713816	0	0.286184	316	5'
0	0	1	317	c
0	0	1	318	c
0	0	1	319	c
0	0	1	320	c
0	0	1	321	c
0.976744	0	0.0232558	322	5'
0.911458	0.0390625	0.0494792	323	5'
0.0666667	0	0.933333	324	c
0.98766	0.000851064	0.0114894	325	5'
0	0	1	326	c
0	0	1	327	c
1	0	0	328	5'
0	0	1	329	c
0	0.923077	0.0769231	330	3'
1	0	0	331	5'
0	1	0	332	3'
0	0	1	333	c
0	0	1	334	c
0.25	0	0.75	335	c
0.30662	0.621951	0.0714286	336	3'
0.0242857	0.702857	0.272857	337	3'
0	0	1	338	c
0.796296	0.175926	0.0277778	339	5'
0	0	1	340	c
0	0	1	341	c
0	0	1	342	c
0	0	1	343	c
0	0	1	344	c
0	0	1	345	c
0.363057	0	0.636943	346	5'/c
0	0	1	347	c
0	0.976471	0.0235294	348	3'
0.0315789	0.821053	0.147368	349	3'
0	0	1	350	c
0	0	1	351	c
0	0	1	352	c
0	0	1	353	c
0	0	1	354	c
0	0	1	355	c
0.0772871	0.910095	0.0126183	356	3'
0	0.8	0.2	357	3'
0.222222	0.666667	0.111111	358	3'
0.83871	0	0.16129	359	5'
0	0	1	360	c
0	0	1	361	c
0.257426	0.712871	0.029703	362	3'
0.190476	0.264069	0.545455	363	5'/c
0.774194	0.129032	0.0967742	364	5'
0	0	1	365	c
0	0	1	366	c
0	0.996185	0.00381547	367	3'
0	0	1	368	c
0	0	1	369	c
0.0646154	0.0492308	0.886154	370	c
0	0	1	371	c
0	0	1	372	c
0	0	1	373	c
0.0315789	0.926316	0.0421053	374	3'
0.5	0	0.5	375	5'/c
0	0	1	376	c
0	0	1	377	c
0.955959	0	0.0440415	378	5'
0	0	1	379	c
0	0	1	380	c
0	0	1	381	c
0	0	1	382	c
0	0	1	383	c
0	0	1	384	c
0	0	1	385	c
0	0	1	386	c
0	0	1	387	c
0	0	1	388	c
0	0	1	389	c
0	0	1	390	c
0	0	1	391	c
0	0	1	392	c
0	0	1	393	c
0	0	1	394	c
0	0	1	395	c
0	0	1	396	c
0	0	1	397	c
0	0	1	398	c
0.011236	0.88764	0.101124	399	3'
0	0	1	400	c
0.284091	0	0.715909	401	c
0	0	1	402	c
0.972222	0	0.0277778	403	5'
0	0	1	404	c
1	0	0	405	5'
0	0	1	406	c
0.2	0	0.8	407	c
0	0.666667	0.333333	408	3'
0.0408163	0	0.959184	409	c
0	0.2	0.8	410	c
0	0	1	411	c
0	0	1	412	c
0	0	1	413	c
0	0	1	414	c
0.988619	0.000392465	0.010989	415	5'
0	0.714286	0.285714	416	3'
0	0	1	417	c
0	0	1	418	c
0.00192308	0	0.998077	419	c
0	1	0	420	3'
0	0	1	421	c
0	0	1	422	c
1	0	0	423	5'
0	0.849145	0.150855	424	3'
0	0	1	425	c
0.866667	0	0.133333	426	5'
0	0	1	427	c
0	0	1	428	c
0	0	1	429	c
0	0	1	430	c
0.875467	0.0971357	0.0273973	431	5'
0	0	1	432	c
0	0	1	433	c
0.928571	0	0.0714286	434	5'
0	0	1	435	c
0	0	1	436	c
0	0	1	437	c
0.781116	0	0.218884	438	5'
0.408247	0	0.591753	439	5'/c
0.985277	0	0.0147225	440	5'
0	0.333333	0.666667	441	c
0	0.928571	0.0714286	442	3'
0	0	1	443	c
0	0.0909091	0.909091	444	c
0	0	1	445	c
0.902887	0	0.0971129	446	5'
0	0	1	447	c
0	0	1	448	c
0	0	1	449	c
0	0	1	450	c
