# Supplementary material for: Characterization of Small RNAs Derived from tRNAs, rRNAs and snoRNAs and Their Response to Heat Stress in Wheat Seedlings
Source: PLoS One. 2016 Mar 10;11(3):e0150933. doi: 10.1371/journal.pone.0150933 (PMC4786338; doi:10.1371/journal.pone.0150933)
Supplement: S2 Table — The underlined stRNAs contained a TOG motif. (XLSX) [file pone.0150933.s004.xlsx]

## Sheet: Sheet1
S2 Table. stRNAs that were significantly differentially expressed after heat stress identified in wheat seedling leaves.
Small RNA ID	Sequence(5'-3')	length (nt)	Small RNA reads		Fold Change (log2)	P-value	tRNA type	Classification
			Control	Heat stress
Ta-stRNA0001	GUCUGGGUGGUGUAGUUGGUUA	22	5792	9476	0.66518	0.00128277	Val(CAC)	5'-tRF
Ta-stRNA0004d	CAAAUCCGAUAGUCGGCUCCA	23	1862	3999	1.05771	4.83463e-07	Thr(UGU)	3'-tRF
Ta-stRNA0005d	GGUUCAAAUCCGAUAGUCGGCUCCA	25	1471	4373	1.52672	6.81905e-13	Thr(UGU)	3'-tRF
Ta-stRNA0006d	AAAUCCGAUAGUCGGCUCCA	20	2068	3161	0.567092	0.00667408	Thr(UGU)	3'-tRF
Ta-stRNA0007d	CAUCGGUUCAAAUCCGAUAGUCGGCUCCA	29	1104	3861	1.7611	2.32639e-16	Thr(UGU)	3'-tRF
Ta-stRNA0008d	AUCGGUUCAAAUCCGAUAGUCGGCUCCA	28	935	3375	1.80669	5.3495e-17	Thr(UGU)	3'-tRF
Ta-stRNA0009d	GUUCAAAUCCGAUAGUCGGCUCCA	24	1250	2972	1.2044	1.38495e-08	Thr(UGU)	3'-tRF
Ta-stRNA0010d	CAAAUCCGAUAGUCGGCUCCA	21	1204	2512	1.0159	1.66424e-06	Thr(UGU)	3'-tRF
Ta-stRNA0011d	AUCCGGUAGGUCGGACCA	18	1168	1738	0.528316	0.0127979	Tyr(GUA)	3'-tRF
Ta-stRNA0013d	UCAAAUCCGAUAGUCGGCUCCA	22	832	1672	0.96179	7.65715e-06	Thr(UGU)	3'-tRF
Ta-stRNA0014d	CGGUUCAAAUCCGAUAGUCGGCUCCA	26	589	1754	1.52909	3.12024e-12	Thr(UGU)	3'-tRF
Ta-stRNA0015	GGGGGUGUAGCUCAUAUGGUAGAG	24	560	1409	1.28596	4.51577e-09	Ser(UGA)	5'-tRF
Ta-stRNA0016	GGGGAUGUAGCUCAAAUGGUAG	22	681	1262	0.844845	9.81183e-05	Ala(UGC)	5'-tRF
Ta-stRNA0017d	AUCCGGCAGGUCGGACCA	18	639	1132	0.779845	0.000335963	Tyr(GUA)	3'-tRF
Ta-stRNA0019d	UCGGUUCAAAUCCGAUAGUCGGCUCCA	27	399	1128	1.454	8.5096e-11	Thr(UGU)	3'-tRF
Ta-stRNA0020d	AGGUUCGAGUCCUCUUCAAGGCACCA	26	460	1044	1.13718	2.82335e-07	Leu(CAA)	3'-tRF
Ta-stRNA0022d	GAGGUUCGAGUCCUCUUCAAGGCACCA	27	536	941	0.7668	0.000496183	Leu(CAA)	3'-tRF
Ta-stRNA0023	GUGGUCGUGCCGGAGUGGUU	20	559	907	0.653113	0.00297396	Ser(AGA)	5'-tRF
Ta-stRNA0024	GGGGGUGUAGCUCAUAUGGUAGAGC	25	392	1015	1.32726	2.96506e-09	Ser(UGA)	5'-tRF
Ta-stRNA0025	GGAGAGAUGGCUGAGUGGACUA	22	448	930	1.00851	5.5488e-06	Ser(GCU)	5'-tRF
Ta-stRNA0026	GGGGGUGUAGCUCAUAUGGU	20	541	807	0.531814	0.0160287	Ser(UGA)	5'-tRF
Ta-stRNA0027	GGAGAGAUGGCUGAGUGGACU	21	452	869	0.897826	5.23548e-05	Ser(GCU)	5'-tRF
Ta-stRNA0028	GUGGUCGUGCCGGAGUGGUUA	21	391	923	1.19388	9.69772e-08	Ser(AGA)	5'-tRF
Ta-stRNA0029d	CCAGUUCGAACCUGGGCUCAGACACCA	27	289	790	1.40538	9.25459e-10	Val(CAC)	3'-tRF
Ta-stRNA0030d	UAGGUUCGAAUCCUACUUGGGGAGCCA	27	251	735	1.50457	8.92991e-11	Asn(GUU)	3'-tRF
Ta-stRNA0031d	UUGGUUCAAAUCCAAUAGUAGGUACCA	27	290	604	1.01316	1.11578e-05	Met(CAU)	3'-tRF
Ta-stRNA0032d	UCCGAUAGUCGGCUCCA	17	482	300	-0.728854	0.00167348	Thr(UGU)	3'-tRF
Ta-stRNA0033d	CAAAUCCAGCUCGGCCCACCA	21	222	420	0.874441	0.000247709	Tyr(GUA)	3'-tRF
Ta-stRNA0034d	UGGUUCAAAUCCAGCUCGGCCCACCA	26	216	353	0.663309	0.00610127	Tyr(GUA)	3'-tRF
Ta-stRNA0035d	CGAGUCCUCUUCAAGGCACCA	21	201	342	0.721428	0.00289671	Leu(CAA)	3'-tRF
Ta-stRNA0036d	GAAUCCGGUAGGUCGGACCA	20	197	322	0.663508	0.0065915	Tyr(GUA)	3'-tRF
Ta-stRNA0037	UUCAGGACAUCUCUCUUUCAAGGAG	22	311	204	-0.653044	0.00760597	Glu(UUC)	non-tRF
Ta-stRNA0038d	UCCGGUAGGUCGGACCA	17	108	402	1.84995	6.18539e-13	Tyr(GUA)	3'-tRF
Ta-stRNA0039	UCCUCAGUAGCUCAGUGGUA	20	189	298	0.611576	0.0127542	Asp(GUC)/Asn(GUU)	5'-tRF
Ta-stRNA0040d	CGAAUCCGGUAGGUCGGACCA	21	149	334	1.11887	8.32712e-06	Tyr(GUA)	3'-tRF
Ta-stRNA0041d	AGGUUCGAAUCCUACUUGGGGAGCCA	26	96	325	1.71302	8.71639e-11	Asn(GUU)	3'-tRF
Ta-stRNA0042d	GUUCAAAUCCAAUAGUAGGUACCA	24	129	250	0.908889	0.000449868	Met(CAU)	3'-tRF
Ta-stRNA0044d	UCCGGCAGGUCGGACCA	17	94	275	1.50245	1.94205e-08	Tyr(GUA)	3'-tRF
Ta-stRNA0045d	UGGUUCAAAUCCAAUAGUAGGUACCA	26	92	264	1.47457	4.34265e-08	Met(CAU)	3'-tRF
Ta-stRNA0046d	CAAGUCCAGGAUGGCCCACCA	21	100	250	1.27586	1.8679e-06	Ile(GAU)	3'-tRF
Ta-stRNA0048	AGGGAUGUAGCGCAGCU	17	222	97	-1.23844	4.32181e-06	Met(CAU)/Pro(UGG)	5'-tRF
Ta-stRNA0049d	UUCAAAUCCAAUAGUAGGUACCA	23	88	223	1.29525	2.3304e-06	Met(CAU)	3'-tRF
Ta-stRNA0051d	AAUCCGGUAGGUCGGACCA	19	106	185	0.757752	0.00571518	Tyr(GUA)	3'-tRF
Ta-stRNA0052d	UUCAAGUCCAGGAUGGCCCACCA	23	93	198	1.04419	0.000155362	Ile(GAU)	3'-tRF
Ta-stRNA0053d	CAAAUCCUACAGAGCGUGCCA	21	89	202	1.13637	4.09459e-05	Trp(CCA)	3'-tRF
Ta-stRNA0054d	CGAAUCCUACUUGGGGAGCCA	21	91	196	1.06087	0.000130123	Asn(GUU)/Pro(AGG)	3'-tRF
Ta-stRNA0058d	CGAAUCCGGCAGGUCGGACCA	21	80	195	1.2391	8.89368e-06	Tyr(GUA)	3'-tRF
Ta-stRNA0059d	UCCCCAGCGGAGUCGCCA	18	74	200	1.3879	8.13843e-07	Arg(ACG)	3'-tRF
Ta-stRNA0060d	UUCGAAUCCUACUUGGGGAGCCA	23	90	171	0.880074	0.0019088	Asn(GUU)/Pro(AGG)	3'-tRF
Ta-stRNA0061d	UAGGUUCAAAUCCUACAGAGCGUGCCA	27	77	183	1.20258	2.08655e-05	Trp(CCA)	3'-tRF
Ta-stRNA0062d	UCGAAUCCGGUAGGUCGGACCA	22	86	173	0.962334	0.000592245	Tyr(GUA)	3'-tRF
Ta-stRNA0063d	UCAUCGGUUCAAAUCCGAUAGUCGGCUCCA	30	18	233	3.64019	7.49986e-25	Thr(UGU)	3'-tRF
Ta-stRNA0064d	UCAAGUCCAGGAUGGCCCACCA	22	77	172	1.11321	8.1347e-05	Ile(GAU)	3'-tRF
Ta-stRNA0065d	CCUGCUGUCGACGCCA	16	177	68	-1.42348	8.43912e-07	Ser(UGA)	3'-tRF
Ta-stRNA0066d	UUCGAGACCUGCAUGGGCCACCA	23	85	154	0.811472	0.00402083	Tyr(GUA)	3'-tRF
Ta-stRNA0068	GACCGCAUAGCGCAGUGGAUU	21	149	79	-0.959287	0.0009859	Arg(UCG)	5'-tRF
Ta-stRNA0069d	GUUCGAAUCCUACUUGGGGAGCCA	24	69	156	1.13046	0.000101765	Asn(GUU)	3'-tRF
Ta-stRNA0070d	GGUUCAAAUCCAAUAGUAGGUACCA	25	61	161	1.35338	4.64494e-06	Met(CAU)	3'-tRF
Ta-stRNA0071	GGGGAUGUAGCUCAAAUGGUAGAGCA	26	52	167	1.63593	6.07737e-08	Pseudo(CGG)	5'-tRF
Ta-stRNA0072d	AGUUCGAAUCUCUCAGGCGUCGCCA	25	62	156	1.28449	1.41703e-05	Ser(GCU)	3'-tRF
Ta-stRNA0073d	GAAUCCUACUUGGGGAGCCA	20	84	130	0.584322	0.044278	Asn(GUU)	3'-tRF
Ta-stRNA0074d	UGGUUCAAGUCCAGGAUGGCCCACCA	26	48	164	1.72499	1.88217e-08	Ile(GAU)	3'-tRF
Ta-stRNA0075	GUCGAUAUGUCCGAGUGG	18	154	56	-1.50234	6.69574e-07	Ser(UGA)	5'-tRF
Ta-stRNA0076d	CUGCUGUCGACGCCA	15	125	84	-0.617733	0.0372991	Ser(UGA)	3'-tRF
Ta-stRNA0078d	CCCUGCUGUCGACGCCA	17	162	46	-1.85843	1.90199e-09	Ser(UGA)	3'-tRF
Ta-stRNA0079	GGGUCCAUAGCUCAGUGGUAGAG	23	72	136	0.871395	0.00311231	Arg(ACG)	5'-tRF
Ta-stRNA0080	GCGGAUGUAGCCAAGUGGA	19	63	134	1.04234	0.000547773	Val(CAC)	5'-tRF
Ta-stRNA0081	GGGCCUGUAGCUCAGAGGAUUAG	23	74	121	0.663501	0.0269527	Pseudo(ACG)	5'-tRF
Ta-stRNA0082d	UUCGAAUCCGGUAGGUCGGACCA	23	56	139	1.26471	3.49913e-05	Tyr(GUA)	3'-tRF
Ta-stRNA0083	GGGGAUGUAGCUCAGAUGGUAGAGCGCUCG	30	8	186	4.4731	9.21475e-27	Ala(AGC)	5'-tRF
Ta-stRNA0084d	GUUCGAAUCCGGUAGGUCGGACCA	24	63	130	0.998656	0.000983394	Tyr(GUA)	3'-tRF
Ta-stRNA0085d	GUUCAAAUCCUACAGAGCGUGCCA	24	55	137	1.26976	3.56868e-05	Trp(CCA)	3'-tRF
Ta-stRNA0086	GGGGACGUAGCUCAUAUGGUAGA	23	59	132	1.11511	0.000261446	Ala(CGC)	5'-tRF
Ta-stRNA0088d	CAAUUCCCGUCGUUCGCCCCA	21	72	114	0.617082	0.04308	His(GUG)	3'-tRF
Ta-stRNA0089	GGUUUCGUGGUGUAGU	16	171	15	-3.54487	6.82009e-21	Val(AAC)	5'-tRF
Ta-stRNA0090	GGAGAGAUGGCUGAGUGGUU	20	66	117	0.779823	0.0110378	Ser(UGA)	5'-tRF
Ta-stRNA0092d	CCGAUAGUCGGCUCCA	16	139	41	-1.80323	1.69203e-08	Thr(UGU)	3'-tRF
Ta-stRNA0093	GGGAUUGUAGUUCAAUUGGUCAGAGCACCG	30	4	176	5.37173	2.98179e-29	Pseudo(GUC)	5'-tRF
Ta-stRNA0096	GCGAGCGUAGUUCAAUGGUAAA	22	55	122	1.10263	0.000425708	Gly(GCC)	5'-tRF
Ta-stRNA0097	GGGCCUGUAGCUCAGAGGAUUAGAGCA	27	43	132	1.57037	1.07142e-06	Pseudo(ACG)	5'-tRF
Ta-stRNA0098d	CUGGUUCGAAUCCGGUAGGUCGGACCA	27	62	113	0.819717	0.00856459	Tyr(GUA)	3'-tRF
Ta-stRNA0099d	GUUCGAGACCUGCAUGGGCCACCA	24	48	123	1.31032	4.1081e-05	Tyr(GUA)/Ile(AAU)	3'-tRF
Ta-stRNA0100d	AAUCCGGCAGGUCGGACCA	19	65	105	0.645867	0.0404931	Tyr(GUA)	3'-tRF
Ta-stRNA0101d	UCGAAUCCGGCAGGUCGGACCA	22	55	112	0.97938	0.00206539	Tyr(GUA)	3'-tRF
Ta-stRNA0102	GCGAGCGUAGUUCAAUGGUAAAA	23	51	116	1.13863	0.000366398	Gly(GCC)	5'-tRF
Ta-stRNA0103	GCGCAUCUGGUGUAGUG	17	133	28	-2.28776	2.23357e-11	Gly(CCC)	5'-tRF
Ta-stRNA0104	GGAGAGAUGGCUGAGUGG	18	97	63	-0.666583	0.0381792	Ser(GCU)/(UGA)	5'-tRF
Ta-stRNA0105	GGGGACGUAGCUCAUAUGGUAGAG	24	43	116	1.38415	2.54001e-05	Ala(CGC)	5'-tRF
Ta-stRNA0106	GGGGAUGUAGCUCAAA	16	131	27	-2.31815	1.75205e-11	Pseudo(CGG)	5'-tRF
Ta-stRNA0107	GUCAGGAUGGCCGAGUGGUCUA	22	40	117	1.50054	6.31214e-06	Leu(CAA)/(CAG)	5'-tRF
Ta-stRNA0108d	GGGUUCAAUUCCCGUCGUUCGCCCCA	26	57	99	0.750179	0.0184199	His(GUG)	3'-tRF
Ta-stRNA0109d	AUUGGUUCAAAUCCAAUAGUAGGUACCA	28	42	114	1.39293	2.57322e-05	Met(CAU)	3'-tRF
Ta-stRNA0110d	GUUCAAAUCCAGCUCGGCCCACCA	24	51	104	0.981273	0.00225909	Tyr(GUA)	3'-tRF
Ta-stRNA0111	GGGCCUGUAGCUCAGAGGAUUAGAG	25	53	101	0.883733	0.00589043	Pseudo(ACG)	5'-tRF
Ta-stRNA0112	GCGGGGAUAGCUCAGU	16	136	18	-2.95373	3.59921e-15	Phe(GAA)	5'-tRF
Ta-stRNA0113d	UGGGUUCGAGCCCCACGGUGGGCGCCA	27	37	116	1.60029	2.09887e-06	Lys(CUU)	3'-tRF
Ta-stRNA0119d	CGAAUCCUGCCGACCACGCCA	21	50	97	0.909372	0.00535601	Ser(AGA)	3'-tRF
Ta-stRNA0120d	UCCAAUAGUAGGUACCA	17	118	29	-2.06489	2.01086e-09	Met(CAU)	3'-tRF
Ta-stRNA0121d	GAGUUCGAAUCUCUCAGGCGUCGCCA	26	40	106	1.35826	4.83876e-05	Ser(GCU)	3'-tRF
Ta-stRNA0122d	CUGGUUCAAAUCCAGCUCGGCCCACCA	27	50	95	0.879355	0.00731942	Tyr(GUA)	3'-tRF
Ta-stRNA0124d	UCGAGACCUGCAUGGGCCACCA	22	34	103	1.55058	7.42418e-06	Tyr(GUA)/Ile(AAU)	3'-tRF
Ta-stRNA0128d	GUUCAAGUCCAGGAUGGCCCACCA	24	46	82	0.787343	0.0218036	Ile(GAU)	3'-tRF
Ta-stRNA0129d	GUUCGAAUCCGGCAGGUCGGACCA	24	32	95	1.52122	1.81468e-05	Tyr(GUA)	3'-tRF
Ta-stRNA0130d	CGAUCCCCGGCAACGGCGCCA	21	39	85	1.07657	0.00208874	Asp(GUC)	3'-tRF
Ta-stRNA0131d	CUGGUUCGAAUCCGGCAGGUCGGACCA	27	36	87	1.22517	0.000521197	Tyr(GUA)	3'-tRF
Ta-stRNA0135	UCCUCAGUAGCUCAGUGGUAG	21	44	76	0.74185	0.0352843	Asn(GUU)	5'-tRF
Ta-stRNA0136d	UCGAAUCCUGCCGACCACGCCA	22	29	91	1.60069	1.11691e-05	Ser(AGA)	3'-tRF
Ta-stRNA0137d	CGUAGGUUCAAAUCCUACAGAGCGUGCCA	29	30	90	1.53607	2.29327e-05	Trp(CCA)	3'-tRF
Ta-stRNA0138d	CGAUUCCCUGGAUGCGCACCA	21	31	87	1.44011	7.2329e-05	Gly(CCC)	3'-tRF
Ta-stRNA0141d	UCCCGGCUGGUGCACCA	17	69	44	-0.692532	0.0494342	Gly(GCC)	3'-tRF
Ta-stRNA0142d	GGAGGUUCGAGUCCUCUUCAAGGCACCA	28	40	72	0.801082	0.0271903	Leu(CAA)	3'-tRF
Ta-stRNA0143d	UGGGUUCGAUCCCCAGCGGAGUCGCCA	27	26	81	1.58983	2.93365e-05	Arg(ACG)	3'-tRF
Ta-stRNA0145d	AUCCUACUUGGGGAGCCA	18	69	37	-0.941725	0.00883442	Asn(GUU)/Pro(AGG)	3'-tRF
Ta-stRNA0146d	AAAUCCUACAGAGCGUGCCA	20	31	75	1.22632	0.00105353	Trp(CCA)	3'-tRF
Ta-stRNA0147d	UUCGAAUCUCUCAGGCGUCGCCA	23	31	74	1.20699	0.00130776	Ser(GCU)	3'-tRF
Ta-stRNA0148d	AUCCAGCUCGGCCCACCA	18	66	39	-0.802016	0.025853	Tyr(GUA)	3'-tRF
Ta-stRNA0150d	AUCCCCGGCAACGGCGCCA	19	36	68	0.870281	0.0200841	Asp(GUC)	3'-tRF
Ta-stRNA0151d	UUCAAAUCCUACAGAGCGUGCCA	23	37	67	0.809552	0.0306489	Trp(CCA)	3'-tRF
Ta-stRNA0152d	CGAUCCACGCUCACCGCACCA	21	27	75	1.42479	0.000206368	Phe(GAA)	3'-tRF
Ta-stRNA0153	UCAAGGCAGUGGAUUGUGA	19	29	71	1.24321	0.00119501	His(GUG)	non-tRF
Ta-stRNA0154d	GUUCGAAUCUCUCAGGCGUCGCCA	24	34	66	0.909467	0.0169322	Ser(GCU)	3'-tRF
Ta-stRNA0155d	AGGUUCGAGACCUGCAUGGGCCACCA	26	21	79	1.86033	1.62689e-06	Tyr(GUA)/Ile(AAU)	3'-tRF
Ta-stRNA0156d	CCUGGGCUCAGACACCA	17	71	29	-1.33299	0.000333099	Val(CAC)	3'-tRF
Ta-stRNA0163d	CGUGGGUUCGAUCCCCACGGUCGGCGCCA	29	22	72	1.65996	2.15975e-05	Lys(UUU)	3'-tRF
Ta-stRNA0164d	UCGAAUCCCAGCAGCCACACCA	22	23	71	1.57604	4.94198e-05	His(GUG)	3'-tRF
Ta-stRNA0165d	UCGACUCCCACUGUGGUCGCCA	22	29	63	1.07107	0.00679035	Arg(UCG)	3'-tRF
Ta-stRNA0166d	UUCGAAUCCUGCCGACCACGCCA	23	21	69	1.6654	2.80672e-05	Ser(AGA)	3'-tRF
Ta-stRNA0167d	CGGGUUCAAUUCCCGUCGUUCGCCCCA	27	18	72	1.94769	1.70338e-06	His(GUG)	3'-tRF
Ta-stRNA0168d	CGGGUUCAAUUCCUGCUGGAUGCACCA	27	27	63	1.17371	0.00337949	Met(CAU)	3'-tRF
Ta-stRNA0169d	AAUCCUACUUGGGGAGCCA	19	31	57	0.831163	0.0397958	Asn(GUU)	3'-tRF
Ta-stRNA0170d	ACCCGGGUUCGAUCCCCGGCAACGGCGCCA	25	27	61	1.12726	0.00526908	Asp(GUC)	3'-tRF
Ta-stRNA0171d	CUGGUUCCUGGCACCA	16	65	19	-1.81259	1.49312e-05	Phe(GAA)	3'-tRF
Ta-stRNA0172d	GUAGGUUCAAAUCCUACAGAGCGUGCCA	28	26	58	1.10886	0.00501247	Trp(CCA)	3'-tRF
Ta-stRNA0174d	AUUCCUGCUGGAUGCACCA	19	53	26	-1.06882	0.0098652	Met(CAU)	3'-tRF
Ta-stRNA0175	UAGGUGGUUAGGAUACUCGGCU	22	22	56	1.29812	0.00159636	Pseudo(CUC)	non-tRF
Ta-stRNA0177	UAUGAUUCUCGCUUCGGGU	24	17	59	1.74285	4.68616e-05	Pro(CGG)	non-tRF
Ta-stRNA0181d	CUGGUUCAAGUCCAGGAUGGCCCACCA	27	16	58	1.80506	3.33746e-05	Ile(GAU)	3'-tRF
Ta-stRNA0182d	UCGAAUCUCUCAGGCGUCGCCA	22	21	51	1.23024	0.00372542	Ser(GCU)	3'-tRF
Ta-stRNA0183d	AGGUUCAAAUCCUACAGAGCGUGCCA	26	15	57	1.8724	2.32146e-05	Trp(CCA)	3'-tRF
Ta-stRNA0184	UAGGUGGUUAGGAUACUCGGC	21	19	52	1.40169	0.0011292	Pseudo(CUC)	non-tRF
Ta-stRNA0188d	AACCUGGCUCUGAUACCA	18	19	46	1.22527	0.00575891	Met(CAU)	3'-tRF
Ta-stRNA0191d	GAUCCCCGGCAACGGCGCCA	20	22	42	0.884168	0.0464848	Asp(GUC)	3'-tRF
Ta-stRNA0192d	UGGAGGUUCGAGUCCUCUUCAAGGCACCA	29	12	52	2.05925	1.33265e-05	Leu(CAA)	3'-tRF
Ta-stRNA0193	UGGGUGGUGUAGUUGGUUA	19	17	46	1.38465	0.00225486	Val(CAC)	non-tRF
Ta-stRNA0198d	UGGGUUCGAUCCCCACGGUCGGCGCCA	27	12	48	1.94407	5.41541e-05	Lys(UUU)	3'-tRF
Ta-stRNA0201d	UCUGGGUUCGAUCCCCAGCGGAGUCGCCA	29	13	46	1.76848	0.000218753	Arg(ACG)	3'-tRF
Ta-stRNA0202d	CGAAUCCCAGCAGCCACACCA	21	17	41	1.21912	0.00913405	His(GUG)	3'-tRF
Ta-stRNA0203d	UUCGAGUCCUCUUCAAGGCACCA	23	15	43	1.46682	0.00191784	Leu(CAA)	3'-tRF
Ta-stRNA0204d	CAGUUCGAACCUGGGCUCAGACACCA	26	8	50	2.58047	6.96931e-07	Val(CAC)	3'-tRF
Ta-stRNA0205d	CAUUGGUUCAAAUCCAAUAGUAGGUACCA	29	8	50	2.58047	6.96931e-07	Met(CAU)	3'-tRF
Ta-stRNA0207d	CUCGAAUCCCAGCAGCCACACCA	23	6	50	2.98824	6.61183e-08	His(GUG)	3'-tRF
Ta-stRNA0208	UGGUAGAAUAGUACCCUGCCACGGUACAGA	30	11	45	1.97541	7.28479e-05	Gly(GCC)	non-tRF
Ta-stRNA0210d	CCCGGCAACGGCGCCA	16	15	39	1.32639	0.00630869	Asp(GUC)	3'-tRF
Ta-stRNA0213d	CGAACCUGGGCUCAGACACCA	21	14	39	1.42509	0.00377845	Val(CAC)	3'-tRF
Ta-stRNA0214d	CCCGGUUGGGCCCUCCA	17	41	12	-1.80676	0.000305088	Arg(ACG)	3'-tRF
Ta-stRNA0216d	GUGGGUUCGAUCCCCACGGUCGGCGCCA	28	7	45	2.6184	1.79919e-06	Lys(UUU)	3'-tRF
Ta-stRNA0217d	UAGGUUCGACCCCUACCUGGCGCGCCA	27	13	38	1.49368	0.00297647	Arg(CCU)	3'-tRF
Ta-stRNA0220	AGGGAUGUAGCGCAGCUUGGUAGCA	25	14	36	1.31	0.00691861	Pro(UGG)	5'-tRF
Ta-stRNA0221	AGCGGGGUAGAGGAAUUGGUC	21	13	37	1.45534	0.00297647	Met(CAU)	5'-tRF
Ta-stRNA0222d	GAUCCACGCUCACCGCACCA	20	14	35	1.2695	0.00931543	Phe(GAA)	3'-tRF
Ta-stRNA0224	AGCGGGGUAGAGGAAUUGGU	20	15	34	1.12914	0.0197076	Met(CAU)	5'-tRF
Ta-stRNA0225	AGUGGUAGAGCAAUUGACUGCA	22	5	44	3.06156	2.42031e-07	Arg(ACG)	non-tRF
Ta-stRNA0227d	AUCCCCAGCGGAGUCGCCA	19	14	34	1.22783	0.0124967	Arg(ACG)	3'-tRF
Ta-stRNA0228d	AUCCUAUUGGACGCACCA	18	32	15	-1.13151	0.0339961	Asp(GUC)	3'-tRF
Ta-stRNA0229d	CCCAGUUCGAACCUGGGCUCAGACACCA	28	11	36	1.6545	0.00122165	Val(CAC)	3'-tRF
Ta-stRNA0231d	CGAUCCCCACGGUCGGCGCCA	21	12	34	1.44813	0.00440277	Lys(UUU)	3'-tRF
Ta-stRNA0232	AGGAUACUCGGCUCUCACCCGAGAGAC	27	15	31	0.99639	0.0443348	Glu(CUC)	non-tRF
Ta-stRNA0233	AUGGUAGACACGCGAGACUCA	21	13	33	1.29088	0.0103064	Leu(CAA)/(CAG)	non-tRF
Ta-stRNA0237	AAAUUGGUAGACACGCUGCUCUUA	21	9	35	1.89997	0.00041851	Leu(UAG)	non-tRF
Ta-stRNA0239d	AAUCCUGUCAUCCCUACCA	19	14	30	1.04798	0.0387935	Pro(UGG)	3'-tRF
Ta-stRNA0243d	GGUUCAAUUCCCGUCGUUCGCCCCA	25	11	31	1.43959	0.00660661	His(GUG)	3'-tRF
Ta-stRNA0246	AGUGGUAGAGCAAUUGACUGC	21	6	35	2.47523	2.71364e-05	Arg(ACG)	non-tRF
Ta-stRNA0247	AAUUGACUGCAGAUCAAU	18	36	5	-2.86177	5.56613e-06	Arg(ACG)	non-tRF
Ta-stRNA0248d	CCAAUAGUAGGUACCA	16	36	5	-2.86177	5.56613e-06	Met(CAU)	3'-tRF
Ta-stRNA0250	AGGUGGUUAGGAUACUCGGCUC	22	7	32	2.12819	0.000254748	Pseudo(CUC)	non-tRF
Ta-stRNA0251d	ACCUGCAUGGGCCACCA	17	27	12	-1.20633	0.0383018	Ile(AAU)/Tyr(GUA)	3'-tRF
Ta-stRNA0252d	GUUCGAAUCCUGCCGACCACGCCA	24	9	30	1.67844	0.00266073	Ser(AGA)	3'-tRF
Ta-stRNA0253d	UUCGAUCCCCGGCAACGGCGCCA	23	11	27	1.24115	0.023845	Asp(GUC)	3'-tRF
Ta-stRNA0254d	GAAUCCCAGCAGCCACACCA	20	11	27	1.24115	0.023845	His(GUG)	3'-tRF
Ta-stRNA0256	AGCGGGGUAGAGGAAUUGGUCA	22	7	31	2.08257	0.000382556	Met(CAU)	5'-tRF
Ta-stRNA0257d	GAGCCCCACGGUGGGCGCCA	20	6	31	2.30082	0.000150641	Lys(CUU)	3'-tRF
Ta-stRNA0259d	UCCAGCUCGGCCCACCA	17	33	4	-3.04971	6.16451e-06	Tyr(GUA)	3'-tRF
Ta-stRNA0260d	CGAAUCCCUCUCUUUCCGCCA	21	9	27	1.52711	0.00778622	Ser(GCU)/(GGA)/Asn(GUU)	3'-tRF
Ta-stRNA0264d	GGUUCAAAUCCAGCUCGGCCCACCA	25	9	27	1.52711	0.00778622	Tyr(GUA)	3'-tRF
Ta-stRNA0265d	GUUCGAGUCCUCUUCAAGGCACCA	24	8	28	1.74683	0.00275824	Leu(CAA)	3'-tRF
Ta-stRNA0271d	CAAAUCCUAUUGGACGCACCA	21	7	27	1.88413	0.00190528	Asp(GUC)	3'-tRF
Ta-stRNA0272	CAGGACAUCUCUCUUUCAAGGAGGCA	26	10	24	1.20798	0.0370978	Glu(UUC)	non-tRF
Ta-stRNA0273d	GAUCCCCAGCGGAGUCGCCA	20	8	26	1.64042	0.00582377	Arg(ACG)	3'-tRF
Ta-stRNA0274d	GUUCGAUCCCCGGCAACGGCGCCA	24	7	25	1.77364	0.00418133	Asp(GUC)	3'-tRF
Ta-stRNA0275d	CGAUCCCCAGCGGAGUCGCCA	21	9	23	1.29696	0.0306351	Arg(ACG)	3'-tRF
Ta-stRNA0277d	GUUCGAUUCCCUGGAUGCGCACCA	24	5	26	2.30544	0.000488104	Gly(CCC)	3'-tRF
Ta-stRNA0279d	CCGGCAGGUCGGACCA	16	8	23	1.46446	0.0173117	Tyr(GUA)	3'-tRF
Ta-stRNA0280d	CGUAGGUUCGAAUCCUACUUGGGGAGCCA	29	3	28	3.1259	1.73427e-05	Pro(AGG)	3'-tRF
Ta-stRNA0284d	AAAUCCUAUUGGACGCACCA	20	5	25	2.24914	0.000758987	Asp(GUC)	3'-tRF
Ta-stRNA0286d	CGCUGGUUCAAAUCCAGCUCGGCCCACCA	29	2	28	3.68272	3.61809e-06	Tyr(GUA)	3'-tRF
Ta-stRNA0289d	CCUGGAUGCGCACCA	15	7	22	1.59021	0.0131976	Gly(CCC)	3'-tRF
Ta-stRNA0291d	AAUCCCAGCAGCCACACCA	19	8	21	1.33397	0.0348449	His(GUG)	3'-tRF
Ta-stRNA0293	CAGUGGUAGAGCAAUUGACUGC	22	8	21	1.33397	0.0348449	Arg(ACG)	non-tRF
Ta-stRNA0294d	GGGUUCGAUCCCCACGGUCGGCGCCA	26	7	21	1.52349	0.0191693	Lys(UUU)	3'-tRF
Ta-stRNA0300d	UCCUGCUGUUGACGCCA	17	22	5	-2.1544	0.00281319	Ser(CGA)	3'-tRF
Ta-stRNA0302d	CGGGUUCGAUUCCCGUAAGGGAUACCA	27	6	21	1.74174	0.00962572	Glu(UUC)	3'-tRF
Ta-stRNA0303d	UUCGAACCUGGGCUCAGACACCA	23	4	23	2.44277	0.000672116	Val(CAC)	3'-tRF
Ta-stRNA0304	GGUUAGGAUACUCGGCU	17	19	7	-1.46898	0.0397031	Glu(CUC)	non-tRF
Ta-stRNA0305d	CCUACUUGGGGAGCCA	16	5	21	1.99898	0.00432709	Asn(GUU)	3'-tRF
Ta-stRNA0307d	AGAGUUCGAAUCUCUCAGGCGUCGCCA	27	2	24	3.46141	2.95077e-05	Ser(GCU)	3'-tRF
Ta-stRNA0309	GGUUUUGUGGUGUAGUUGGU	20	5	20	1.92903	0.00662995	Pseudo(AAC)	5'-tRF
Ta-stRNA0310d	UGUUCGAUCCACGCUCACCGCACCA	25	3	22	2.77975	0.000339552	Phe(GAA)	3'-tRF
Ta-stRNA0312	GGGGGUGUAGCUCAUAUGGUAGAGCGCUCG	30	4	21	2.31228	0.00169524	Ser(UGA)	5'-tRF
Ta-stRNA0315	GUUUCGUGGUGUAGUUGGUUAU	22	4	21	2.31228	0.00169524	Val(AAC)	non-tRF
Ta-stRNA0317	GUCGUUGUAGUAUAGUGGUGAG	22	6	19	1.59826	0.0211438	Asp(GUC)	5'-tRF
Ta-stRNA0318d	CGGGUUCGAUCCCCGGCAACGGCGCCA	27	5	20	1.92903	0.00662995	Asp(GUC)	3'-tRF
Ta-stRNA0323	GCGCUCUUAGUUCAGUUCGGUAGAACGCG	29	5	20	1.92903	0.00662995	Trp(CCA)	5'-tRF
Ta-stRNA0325	GGGUGUAUAGCUCAGUUGGUAGA	23	5	19	1.85551	0.0101133	Lys(UUU)	5'-tRF
Ta-stRNA0326	GCCCACUUAGCUCAGAGGUUAGA	23	6	18	1.52079	0.0310526	Thr(UGU)	5'-tRF
Ta-stRNA0328d	UUCGAAUCCUGCUGUUGACGCCA	23	5	19	1.85551	0.0101133	Ser(CGA)	3'-tRF
Ta-stRNA0332d	UCCAGGAUGGCCCACCA	17	18	6	-1.60961	0.0310526	Ile(GAU)	3'-tRF
Ta-stRNA0333d	CGGGUUCGAGCCCCGCCGGGAGCACCA	27	5	19	1.85551	0.0101133	Ile(UAU)	3'-tRF
Ta-stRNA0335d	AAUCCUGCCGACCACGCCA	19	3	20	2.64308	0.000910749	Ser(AGA)	3'-tRF
Ta-stRNA0340d	CAACUCUCAAUGAAAGCACCA	21	3	20	2.64308	0.000910749	Arg(UCU)	3'-tRF
Ta-stRNA0346	GGGCAUUUGGUCUAGUGGUAUGAUUCUCGC	30	3	19	2.56955	0.00148807	Pro(AGG)	5'-tRF
Ta-stRNA0347	GACACGCGAGACUCAAAA	22	4	18	2.09133	0.00664724	Leu(CAA)	non-tRF
Ta-stRNA0348	GGUAGAAUAGUACCCUGCCACGGUACAG	28	4	18	2.09133	0.00664724	Gly(GCC)	non-tRF
Ta-stRNA0350	GGUAGAGCAAUUGACUGCAGA	21	4	18	2.09133	0.00664724	Arg(ACG)	non-tRF
Ta-stRNA0352d	AGGGUUCGAAUCCCUCUCUCUCCUCCA	17	21	1	-4.27335	2.59951e-05	Ser(UGA)	3'-tRF
Ta-stRNA0354	GGUGGUUAGGAUACUCGGCUCU	22	3	18	2.49208	0.0024261	Pseudo(CUC)	non-tRF
Ta-stRNA0355	GGUUAGGAUACUCGGCUCUCA	21	2	19	3.12637	0.00041343	Glu(CUC)	non-tRF
Ta-stRNA0357d	GUGUUCGAUCCACGCUCACCGCACCA	26	2	19	3.12637	0.00041343	Phe(GAA)	3'-tRF
Ta-stRNA0362d	GGUUCGAGACCUGCAUGGGCCACCA	25	5	16	1.60937	0.0347041	Tyr(GUA)	3'-tRF
Ta-stRNA0364d	UGGGCUCGAAUCCCAGCAGCCACACCA	27	4	17	2.00946	0.0103994	His(GUG)	3'-tRF
Ta-stRNA0365	GGGGAUGUAGCUCAAAUGGUAGAGCG	26	4	17	2.00946	0.0103994	Ala(UGC)	5'-tRF
Ta-stRNA0373	GUGGUAGAGCAAUUGACUGCAGA	23	2	18	3.0489	0.000700954	Arg(ACG)	non-tRF
Ta-stRNA0376	GUGGUUAAUGGGGACGGACUG	21	4	15	1.83031	0.0250426	Pseudo(GCA)	non-tRF
Ta-stRNA0377	GGUUAGGAUACUCGGCUC	18	4	15	1.83031	0.0250426	Pseudo(CUC)	non-tRF
Ta-stRNA0378d	GGUUCGAAUCCUACUUGGGGAGCCA	25	1	18	3.96762	0.000142819	Asn(GUU)/Pro(AGG)	3'-tRF
Ta-stRNA0379	GUGGACUAAAGCGGCGGAUUG	21	4	15	1.83031	0.0250426	Ser(GCU)	non-tRF
Ta-stRNA0382d	CGAGAGUUCGAAUCUCUCAGGCGUCGCCA	29	3	16	2.32342	0.00639309	Ser(GCU)	3'-tRF
Ta-stRNA0386d	GCUCGAAUCCCAGCAGCCACACCA	24	2	17	2.96703	0.00118753	His(GUG)	3'-tRF
Ta-stRNA0390d	UUCGAUCCCCAGCGGAGUCGCCA	23	1	18	3.96762	0.000142819	Arg(ACG)	3'-tRF
Ta-stRNA0394	GGCCUAUUAGCUCAGCUGGUU	21	4	14	1.73164	0.0384743	Ile(AAU)	5'-tRF
Ta-stRNA0395d	CGAAUCCCUCCUCGCCCACCA	21	4	14	1.73164	0.0384743	Pseudo(ACG)	3'-tRF
Ta-stRNA0396d	UUCGAAUCCUGUCACCUUGACCA	23	4	14	1.73164	0.0384743	Pro(UGG)	3'-tRF
Ta-stRNA0397d	UCGAUCCACGCUCACCGCACCA	22	4	14	1.73164	0.0384743	Phe(GAA)	3'-tRF
Ta-stRNA0398d	GUAGGUUCGAAUCCUACUUGGGGAGCCA	28	3	15	2.23107	0.0103193	Asn(GUU)/Pro(AGG)	3'-tRF
Ta-stRNA0400d	UCGAAUCCCUCUCUUUCCGCCA	22	3	15	2.23107	0.0103193	Ser(GCU)/(GGA)/Asn(GUU)	3'-tRF
Ta-stRNA0407d	GUUCGAAUCCUGCUGUUGACGCCA	24	4	14	1.73164	0.0384743	Ser(CGA)	3'-tRF
Ta-stRNA0408	GGUUUCGUGGUGUAG	15	17	1	-3.97047	0.000252789	Val(AAC)	5'-tRF
Ta-stRNA0409d	UCCUAUUGGACGCACCA	17	14	4	-1.81993	0.0384743	Asp(GUC)	3'-tRF
Ta-stRNA0410d	CUGGGCUCGAAUCCCAGCAGCCACACCA	28	2	16	2.88024	0.00200946	His(GUG)	3'-tRF
Ta-stRNA0412d	GUGGAGGUUCGAGUCCUCUUCAAGGCACCA	30	2	16	2.88024	0.00200946	Leu(CAA)	3'-tRF
Ta-stRNA0413d	UCGAACCUGGGCUCAGACACCA	22	3	15	2.23107	0.0103193	Val(CAC)	3'-tRF
Ta-stRNA0418d	CAAGUCCUGCUAUACCCACCA	21	3	15	2.23107	0.0103193	Lys(UUU)	3'-tRF
Ta-stRNA0419d	GGUUCAAAUCCUACAGAGCGUGCCA	25	2	16	2.88024	0.00200946	Trp(CCA)	3'-tRF
Ta-stRNA0421d	CGGGGGUUCGAAUCCCUCCUCGCCCACCA	29	2	15	2.78789	0.00339444	Pseudo(ACG)	3'-tRF
Ta-stRNA0423	GUCGUAGUUUAGGUGGUU	18	0	17	7.07586	2.86152e-05	Pseudo(CUC)	non-tRF
Ta-stRNA0425d	UUCGAAUCCCUCUCUUUCCGCCA	23	2	15	2.78789	0.00339444	Ser(GCU)/(GGA)/Asn(GUU)	3'-tRF
Ta-stRNA0426	GGGAUGUAGCUCAGAUGGUAGAGC	24	3	14	2.1324	0.016576	Ala(AGC)	non-tRF
Ta-stRNA0428d	UCGAAUCCUGCUGUUGACGCCA	22	3	14	2.1324	0.016576	Ser(CGA)	3'-tRF
Ta-stRNA0434	GGAUCAAGGCAGUGGAUUGUGAAUC	25	1	16	3.79895	0.000447975	Pseudo(GUG)	non-tRF
Ta-stRNA0435d	CGAGCCCCGCCGGGAGCACCA	21	3	14	2.1324	0.016576	Ile(UAU)	3'-tRF
Ta-stRNA0439	GUUAGGAUACUCGGCUCUCAC	21	3	13	2.02648	0.0264707	Glu(CUC)	non-tRF
Ta-stRNA0440	GGGGAUGUAGCUCAAAU	17	13	3	-2.1143	0.0264707	Ala(UGC)	5'-tRF
Ta-stRNA0441d	CGAAUCCUGUCACCUUGACCA	21	2	14	2.68921	0.00572059	Pro(UGG)	3'-tRF
Ta-stRNA0442	GGAGAGAUGGCUGAGUGGUUGAUAGCUCC	29	2	14	2.68921	0.00572059	Ser(UGA)	5'-tRF
Ta-stRNA0443d	GAUUCCCUGGAUGCGCACCA	20	3	13	2.02648	0.0264707	Gly(CCC)	3'-tRF
Ta-stRNA0447	GUCAGGAUGGCCGAGUGGUCUAA	23	3	13	2.02648	0.0264707	Leu(CAA)/(CAG)	5'-tRF
Ta-stRNA0452d	GGUUCGAGUCCUCUUCAAGGCACCA	25	3	13	2.02648	0.0264707	Leu(CAA)	3'-tRF
Ta-stRNA0456	GGUAGAGCAAUUGACUGCAGAUCAAUAGG	29	1	15	3.7066	0.000794618	Arg(ACG)	non-tRF
Ta-stRNA0458	GUUGGUAGAGCAGAGGACUGAA	22	3	13	2.02648	0.0264707	Phe(GAA)	non-tRF
Ta-stRNA0459d	GGUUCAAGUCCAGGAUGGCCCACCA	25	2	14	2.68921	0.00572059	Ile(GAU)	3'-tRF
Ta-stRNA0461d	UCGUAGGUUCAAAUCCUACAGAGCGUGCCA	30	0	16	6.98906	5.32834e-05	Trp(CCA)	3'-tRF
Ta-stRNA0463d	AGGUUCGAAUCCUGUCACCUUGACCA	26	0	15	6.89671	9.96168e-05	Pro(UGG)	3'-tRF
Ta-stRNA0464	AGGAACUAUCGAGGGUUCGAA	21	3	12	1.91216	0.0419754	Ser(UGA)	non-tRF
Ta-stRNA0465d	GUUCGAUCCCCACGGUCGGCGCCA	24	3	12	1.91216	0.0419754	Lys(UUU)	3'-tRF
Ta-stRNA0466	GCGCAUCUGGUGUAGUGGUAUCAUAG	26	2	13	2.5833	0.00961124	Gly(CCC)	5'-tRF
Ta-stRNA0468d	GUUCGAUCCUGGGCAGCAACACCA	24	3	12	1.91216	0.0419754	Val(UAC)	3'-tRF
Ta-stRNA0470	GCAUUUGGUCUAGUGGUAUGAUUCUCG	27	1	14	3.60793	0.00141036	Pro(AGG)	non-tRF
Ta-stRNA0471	GAUCAAGGCAGUGGAUUGUGA	21	2	13	2.5833	0.00961124	His(GUG)	non-tRF
Ta-stRNA0472d	GGUUCGAUCCCCGGCAACGGCGCCA	25	2	13	2.5833	0.00961124	Asp(GUC)	3'-tRF
Ta-stRNA0475d	CCCACUGUGGUCGCCA	16	13	2	-2.67027	0.00961124	Arg(UCG)	3'-tRF
Ta-stRNA0476d	UGGUUCGAAUCCGGUAGGUCGGACCA	26	3	12	1.91216	0.0419754	Tyr(GUA)/Arg(UCG)	3'-tRF
Ta-stRNA0480	GCGUUUGUAGUCCAACGGUUAGGAUAA	27	2	13	2.5833	0.00961124	Gly(UCC)	5'-tRF
Ta-stRNA0481d	UACGGGUUCGAUUCCCGCCGCUCGCCCCA	29	3	12	1.91216	0.0419754	Gly(GCC)	3'-tRF
Ta-stRNA0485d	UGUAGUUCGAUCCUGCAUGGGGGCACCA	28	2	12	2.46898	0.0160841	Thr(UGU)	3'-tRF
Ta-stRNA0492d	UUCAACUCUCAAUGAAAGCACCA	23	2	12	2.46898	0.0160841	Arg(UCU)	3'-tRF
Ta-stRNA0493d	ACGCUGGUUCAAAUCCAGCUCGGCCCACCA	30	2	12	2.46898	0.0160841	Tyr(GUA)	3'-tRF
Ta-stRNA0495d	CAGGAUGGCCCACCA	15	13	1	-3.58663	0.00250381	Ile(GAU)	3'-tRF
Ta-stRNA0499d	CGUGUUCGAUCCACGCUCACCGCACCA	27	2	11	2.34482	0.0267805	Phe(GAA)	3'-tRF
Ta-stRNA0500d	GUUCGAAUCCCUCUCUUUCCGCCA	24	2	11	2.34482	0.0267805	Ser(GCU)/(GGA)/Asn(GUU)	3'-tRF
Ta-stRNA0502d	GGUUCGAAUCCUGCCGACCACGCCA	25	1	12	3.3877	0.00444385	Ser(AGA)	3'-tRF
Ta-stRNA0503d	UGGUUCGAAUCCGGCAGGUCGGACCA	26	1	12	3.3877	0.00444385	Tyr(GUA)	3'-tRF
Ta-stRNA0506d	GAGGGUUCGAAUCCCUCUCUUUCCGCCA	28	0	13	6.69212	0.000352487	Ser(GCU)/Ser(GGA)	3'-tRF
Ta-stRNA0509	UGGUAGAGCAAUUGACUGCAGAUCAAUAGG	30	1	12	3.3877	0.00444385	Arg(ACG)	non-tRF
Ta-stRNA0511d	GGUUCGAUUCCCGCUACCCGCUCCA	25	1	12	3.3877	0.00444385	Gly(UCC)	3'-tRF
Ta-stRNA0512	UGAAAUUGGUAGACACGCUGC	21	2	11	2.34482	0.0267805	Leu(UAG)	non-tRF
Ta-stRNA0513d	GUUCAAUUCCUGCUGGAUGCACCA	24	1	12	3.3877	0.00444385	Met(CAU)	3'-tRF
Ta-stRNA0516d	GUUCGAUCCACGCUCACCGCACCA	24	2	10	2.20896	0.0443061	Phe(GAA)	3'-tRF
Ta-stRNA0522	UUCCCGCCUGUCACGCGGGUGACCCGGG	28	2	10	2.20896	0.0443061	Asp(GUC)/Ala(UGC)	non-tRF
Ta-stRNA0526	UCUGGGUGGUGUAGUUGGUU	20	2	10	2.20896	0.0443061	Val(CAC)	non-tRF
Ta-stRNA0528	UUGGUAGAGCAGAGGACUGAA	21	1	11	3.26354	0.00788025	Phe(GAA)	non-tRF
Ta-stRNA0534d	CGACCCCUACCUGGCGCGCCA	21	1	10	3.12768	0.0139512	Arg(CCU)	3'-tRF
Ta-stRNA0537d	GUAUAGGUUCAAAUCCUAUUGGACGCACCA	30	1	10	3.12768	0.0139512	Asp(GUC)	3'-tRF
Ta-stRNA0542d	GGGUUCGAUUCCCGCUACCCGCUCCA	26	1	10	3.12768	0.0139512	Gly(UCC)	3'-tRF
Ta-stRNA0548d	CAGGUUCGAAUCCUGCCGACCACGCCA	27	1	9	2.97769	0.0246349	Ser(AGA)	3'-tRF
Ta-stRNA0549	UCAAGGCAGUGGAUUGUGAAU	21	1	9	2.97769	0.0246349	His(GUG)	non-tRF
Ta-stRNA0550d	GCGAGAGUUCGAAUCUCUCAGGCGUCGCCA	30	0	10	6.31779	0.00242129	Ser(GCU)	3'-tRF
Ta-stRNA0556	UGAAAUGGUAGACACGCGAGACUCA	25	0	10	6.31779	0.00242129	Leu(CAA)	non-tRF
Ta-stRNA0562d	AUACGGGUUCGAUUCCCGCCGCUCGCCCCA	30	1	9	2.97769	0.0246349	Gly(GCC)	3'-tRF
Ta-stRNA0566d	GGGGUUCGAAUCCCUCCUCGCCCACCA	27	0	9	6.1678	0.00464266	Pseudo(ACG)	3'-tRF
Ta-stRNA0569d	UCCAGUUCGAUCCUGGGCAGCAACACCA	28	1	8	2.81027	0.0433314	Val(UAC)	3'-tRF
Ta-stRNA0574	UCAAGGCAGUGGAUU	15	9	0	-6.2122	0.00464266	His(GUG)	non-tRF
Ta-stRNA0575d	UCCCGUCGUUCGCCCCA	17	8	1	-2.89462	0.0433314	His(GUG)	3'-tRF
Ta-stRNA0580d	CGGCAGGUCGGACCA	15	0	9	6.1678	0.00464266	Tyr(GUA)	3'-tRF
Ta-stRNA0581d	GCUGGUUCGAAUCCGGCAGGUCGGACCA	28	1	8	2.81027	0.0433314	Tyr(GUA)	3'-tRF
Ta-stRNA0585	UACUCGGCUCUCACCCGAGAG	21	1	8	2.81027	0.0433314	Glu(CUC)	non-tRF
Ta-stRNA0594d	UCGAUUCCCGCUACCCGCUCCA	22	1	8	2.81027	0.0433314	Gly(UCC)	3'-tRF
Ta-stRNA0597d	CGAUACCCCGCAUCUCCACCA	21	1	8	2.81027	0.0433314	Ala(UGC)	3'-tRF
Ta-stRNA0599	UUCGGUAGAACGCGGGUCU	19	1	8	2.81027	0.0433314	Trp(CCA)	non-tRF
Ta-stRNA0604d	GUUCGAAUCCUGUCACCUUGACCA	24	0	8	6.00038	0.00894141	Pro(UGG)	3'-tRF
Ta-stRNA0632d	CCAGCUCGGCCCACCA	16	8	0	-6.04471	0.00894141	Tyr(GUA)	3'-tRF
Ta-stRNA0639	UUGACUGCAGAUCAAUA	17	8	0	-6.04471	0.00894141	Arg(ACG)	non-tRF
Ta-stRNA0644d	UCGAGCCCCGCCGGGAGCACCA	22	0	8	6.00038	0.00894141	Ile(UAU)	3'-tRF
Ta-stRNA0667	UUAGAGCAUCGCAUUUGUAAU	21	0	7	5.81095	0.0172979	Thr(UGU)	non-tRF
Ta-stRNA0688d	CCCCAGUUCGAACCUGGGCUCAGACACCA	29	0	7	5.81095	0.0172979	Val(CAC)	3'-tRF
Ta-stRNA0691	UAGGAUAAUUGCCUUCCAAGCAAUAG	26	0	7	5.81095	0.0172979	Gly(UCC)	non-tRF
Ta-stRNA0704	UGGUUAGGAUACUCGGCUCUCAC	23	0	6	5.59283	0.0336166	Glu(CUC)	non-tRF
Ta-stRNA0732	UGGUUAGGAUACUCGGCUCUCACCC	25	0	6	5.59283	0.0336166	Glu(CUC)	non-tRF
Ta-stRNA0734	UAGGAUACUCGGCUCUCACCCGAGAGACC	29	0	6	5.59283	0.0336166	Glu(CUC)	non-tRF
Ta-stRNA0735	UUAGGACAUUGGACUCUGAAUCCAGUAA	28	0	6	5.59283	0.0336166	Gln(CUG)	non-tRF
Ta-stRNA0745	UGGUUCAAAUCCAGCUCGGCCCA	23	0	6	5.59283	0.0336166	Tyr(GUA)	3'-tRF
Ta-stRNA0758	UCAGUGGUAGAGCAAUUGACUGCAGA	26	0	6	5.59283	0.0336166	Arg(ACG)	non-tRF
Ta-stRNA0760	UAAUUGCCUUCCAAGCAAU	19	6	0	-5.63694	0.0336166	Gly(UCC)	non-tRF
Ta-stRNA0761	UUGGUAGAGCAGAGGACUG	19	6	0	-5.63694	0.0336166	Phe(GAA)	non-tRF
Ta-stRNA0763	UGAAAUUGGUAGACACGCUGCUCUUAGG	28	0	6	5.59283	0.0336166	Leu(UAG)	non-tRF
