# Supplementary material for: Characterization of Small RNAs Derived from tRNAs, rRNAs and snoRNAs and Their Response to Heat Stress in Wheat Seedlings
Source: PLoS One. 2016 Mar 10;11(3):e0150933. doi: 10.1371/journal.pone.0150933 (PMC4786338; doi:10.1371/journal.pone.0150933)
Supplement: S3 Table — (XLSX) [file pone.0150933.s005.xlsx]

## Sheet: Sheet1
S3 Table. The srRNAs that were significantly differentially expressed after heat stress identified in the wheat seedling leaves.
Small RNA ID	Sequence(5'-3')	Length (nt)	Small RNA reads		Fold change (log2(Heat stress/Control))	P-value	rRNA classification
			Control	Heat stress
Ta-srRNA0001	CACACGACUCUCGGCAACGGAUAU	24	10102	18047	0.792086	0.000123426	5.8S
Ta-srRNA0002	AUGUCGCACGGAUUCGU	17	16009	4805	-1.78127	3.64013e-17	28S
Ta-srRNA0003	CACACGACUCUCGGCAACGGAU	22	7923	12085	0.564066	0.0061808	5.8S
Ta-srRNA0004	CCCAUGUCGCACGGAUUCGU	20	6552	11306	0.742045	0.000328537	28S
Ta-srRNA0005	CAGCCCCAUGUCGCACGGAUUCGU	24	4912	11258	1.15152	3.21541e-08	28S
Ta-srRNA0006	GAUCCAGCCCCAUGUCGCACGGAUUCGU	28	5655	8730	0.581419	0.00486299	28S
Ta-srRNA0007	CCCCAUGUCGCACGGAUUCGU	21	4678	9336	0.951869	4.55385e-06	28S
Ta-srRNA0009	AUCCAGCCCCAUGUCGCACGGAUUCGU	27	4475	7215	0.644072	0.00185843	28S
Ta-srRNA0011	CACGACUCUCGGCAACGGAUAU	22	4329	6011	0.428536	0.0382197	5.8S
Ta-srRNA0012	CACACGACUCUCGGCAACGGAUAUC	25	3607	6533	0.8119	9.28706e-05	5.8S
Ta-srRNA0013	CACACGACUCUCGGCAACGGAUAUCU	26	2957	6575	1.1078	1.15248e-07	5.8S
Ta-srRNA0014	CCAGCCCCAUGUCGCACGGAUUCGU	25	2895	6453	1.11135	1.05871e-07	28S
Ta-srRNA0015	UCCAGCCCCAUGUCGCACGGAUUCGU	26	2943	6127	1.01284	1.21563e-06	28S
Ta-srRNA0017	GCCCCAUGUCGCACGGAUUCGU	22	3010	4575	0.558964	0.00713696	28S
Ta-srRNA0018	AGAUCCAGCCCCAUGUCGCACGGAUUCGU	29	2243	5318	1.20038	1.08756e-08	28S
Ta-srRNA0019	CACGACUCUCGGCAACGGAUAUCU	24	2881	4633	0.64033	0.00207776	5.8S
Ta-srRNA0021	CACACGACUCUCGGCAAC	18	3065	2099	-0.591181	0.00469603	5.8S
Ta-srRNA0023	CACACGACUCUCGGCAACGGAUAUCUC	27	1422	3680	1.32668	3.876e-10	5.8S
Ta-srRNA0026	ACACGACUCUCGGCAACGGAUA	22	1409	2240	0.623758	0.00310484	5.8S
Ta-srRNA0027	UGUCGCACGGAUUCGU	16	3029	435	-2.84442	1.38717e-35	28S
Ta-srRNA0028	CACGACUCUCGGCAACGGAUAUCUC	25	1156	2118	0.828469	9.41834e-05	5.8S
Ta-srRNA0029	ACACGACUCUCGGCAACGGAUAU	23	1255	2002	0.628679	0.00297277	5.8S
Ta-srRNA0030	CACACGACUCUCGGCAA	17	2222	847	-1.43631	2.92994e-11	5.8S
Ta-srRNA0031	CGACGGAUCGCACGGCCUUCGUGCCGG	21	1877	1057	-0.8734	4.09617e-05	18S
Ta-srRNA0033	GCAGUUAAAAAGCUCGUAGUUGGACC	26	745	1609	1.0657	8.20731e-07	18S
Ta-srRNA0034	CACGACUCUCGGCAACGGAUAUCUCG	26	695	1507	1.07144	7.60596e-07	5.8S
Ta-srRNA0035	CACGACUCUCGGCAACGG	18	1459	702	-1.10032	3.90217e-07	5.8S
Ta-srRNA0036	ACGACUCUCGGCAACGGAUAUCU	23	805	1206	0.538075	0.0127253	5.8S
Ta-srRNA0038	CACACGACUCUCGGCAACGGAUAUCUCG	28	376	1514	1.96418	2.97999e-18	5.8S
Ta-srRNA0039	AGUUAAAAAGCUCGUAGUUGGACC	24	650	1239	0.885514	4.57169e-05	18S
Ta-srRNA0040	CACGACUCUCGGCAACGGA	19	1073	680	-0.702965	0.00120376	5.8S
Ta-srRNA0041	CACGACUCUCGGCAACGGAUAUCUCGG	27	452	1208	1.37296	5.92667e-10	5.8S
Ta-srRNA0042	GCAGUUAAAAAGCUCGUAGUUGGA	24	523	1031	0.933975	2.16609e-05	18S
Ta-srRNA0043	CACACGACUCUCGGCA	16	1346	195	-2.83135	2.88183e-32	5.8S
Ta-srRNA0044	CACACGACUCUCGGCAACGGAUAUCUCGG	29	194	1336	2.73799	1.65848e-30	5.8S
Ta-srRNA0045	CAGUUAAAAAGCUCGUAGUUGGACC	25	464	1036	1.1136	5.22674e-07	18S
Ta-srRNA0046	GCAGUUAAAAAGCUCGUAGUUGGAC	25	501	975	0.9154	3.36016e-05	18S
Ta-srRNA0047	GGUAAGCAGAACUGGCG	26	360	1052	1.50172	2.71356e-11	28S
Ta-srRNA0048	GACUCUCGGCAACGGAUAU	19	782	521	-0.630786	0.00441584	5.8S
Ta-srRNA0049	GUUAAAAAGCUCGUAGUUGGACC	23	459	804	0.763517	0.000581133	18S
Ta-srRNA0050	CACGACUCUCGGCAACGGAUAUCUCGGCU	29	203	1046	2.31961	1.33891e-22	5.8S
Ta-srRNA0051	UGUGAAUUGCAGAAUCCCGCGAACCA	26	369	846	1.15175	3.15597e-07	5.8S
Ta-srRNA0052	GAGGCAUUGGGGACGCAACGUCCUCGACCU	30	281	933	1.68585	2.26541e-13	28S
Ta-srRNA0053	GACUCUCGGCAACGGAUAUCUC	22	455	737	0.650631	0.00345413	5.8S
Ta-srRNA0054	CAGUCGACUCAGAACUGGUACGG	23	301	838	1.43179	3.81168e-10	28S
Ta-srRNA0055	UUCCAUGUGAACGGCACUUGCACAU	23	299	815	1.40126	8.90106e-10	28S
Ta-srRNA0056	AAGGAAUUGACGGAAGGGCA	20	343	769	1.11947	8.17551e-07	18S
Ta-srRNA0057	CAGUCGACUCAGAACUGGUACGGA	24	261	790	1.55233	1.84004e-11	28S
Ta-srRNA0058	UUAAAAAGCUCGUAGUUGGACC	22	419	615	0.508485	0.0240279	18S
Ta-srRNA0059	UACCUGGUUGAUCCUGCCAGUA	22	382	637	0.692518	0.00219027	18S
Ta-srRNA0060	ACACGACUCUCGGCAACGGAUAUC	24	348	666	0.891175	8.82029e-05	5.8S
Ta-srRNA0061	ACACGACUCUCGGCAACGGAUAUCU	25	322	687	1.04794	4.13369e-06	5.8S
Ta-srRNA0062	GACUCUCGGCAACGGAUA	18	690	308	-1.20835	1.2805e-07	5.8S
Ta-srRNA0063	AAAGGAAUUGACGGAAGGGCA	21	283	701	1.26322	4.27413e-08	18S
Ta-srRNA0064	CAGUUAAAAAGCUCGUAGUUGGA	23	372	605	0.656433	0.00376986	18S
Ta-srRNA0065	AUGACUGAACGCCUCUAAGUCAGA	24	384	588	0.569534	0.0119048	28S
Ta-srRNA0066	AAUGGAACAAUGUAGGCAAGGGA	23	305	666	1.08138	2.33544e-06	28S
Ta-srRNA0068	ACAGUCGACUCAGAACUGGUACGGA	25	210	756	1.80237	2.29862e-14	28S
Ta-srRNA0069	UCGACUCAGAACUGGUACGGA	21	282	674	1.21167	1.47915e-07	28S
Ta-srRNA0070	ACAGUCGACUCAGAACUGGUACGG	24	260	691	1.36473	3.62858e-09	28S
Ta-srRNA0071	GAGAUCCAGCCCCAUGUCGCACGGAUUCGU	30	157	785	2.27601	7.77892e-21	28S
Ta-srRNA0072	AGUCGACUCAGAACUGGUACGG	22	224	717	1.63291	3.57802e-12	28S
Ta-srRNA0073	GGAUGCGAUCAUACCAGCACU	21	370	570	0.578253	0.011133	5S
Ta-srRNA0074	UCGACUCAGAACUGGUACGGACA	23	256	672	1.34687	6.27532e-09	28S
Ta-srRNA0075	AGUCGACUCAGAACUGGUACGGA	23	217	691	1.62541	5.17884e-12	28S
Ta-srRNA0076	GUUUGUUUGAUGGUACGUGCUA	22	369	528	0.471758	0.0388603	18S
Ta-srRNA0077	GCCUGCCUGGGCGUCACGC	19	234	660	1.45045	5.75786e-10	5.8S
Ta-srRNA0078	CAGUUAAAAAGCUCGUAGUUGGAC	24	289	601	1.01096	1.17942e-05	18S
Ta-srRNA0079	CAGUCGACUCAGAACUGGUACGGACA	26	181	704	1.91384	1.32971e-15	28S
Ta-srRNA0080	AUGAUUCAUGAUAACUCGACGG	22	257	619	1.22275	1.36362e-07	18S
Ta-srRNA0081	UGGAACAAUGUAGGCAAGGGAAG	23	239	619	1.32746	1.34477e-08	28S
Ta-srRNA0082	UGUGAAUUGCAGAAUCCCGCGAACC	25	247	608	1.25412	7.43288e-08	5.8S
Ta-srRNA0084	UCGACUCAGAACUGGUACGG	20	308	542	0.770099	0.000817365	28S
Ta-srRNA0085	UGCAGUUAAAAAGCUCGUAGUUGGACC	27	234	615	1.34859	8.55927e-09	18S
Ta-srRNA0086	UGUGAAUUGCAGAAUCCCGCGAACCAU	27	229	617	1.38442	3.68383e-09	5.8S
Ta-srRNA0087	CACACGACUCUCGGCAACGGAUAUCUCGGC	30	73	764	3.34039	6.62652e-36	5.8S
Ta-srRNA0088	ACGACUCUCGGCAACGGAUAUCUC	24	313	515	0.673173	0.00351191	5.8S
Ta-srRNA0089	AGUCGACUCAGAACUGGUACGGACA	25	156	667	2.05025	3.8263e-17	28S
Ta-srRNA0090	UGGAACAAUGUAGGCAAGGGA	21	311	509	0.665515	0.00396043	28S
Ta-srRNA0091	CGACUCUCGGCAACGGAUAUCU	22	336	482	0.475398	0.038039	5.8S
Ta-srRNA0092	AAGGAAUUGACGGAAGGGCACC	22	232	585	1.28883	4.1096e-08	18S
Ta-srRNA0093	AAUGGAACAAUGUAGGCAAGG	21	277	540	0.917747	7.87206e-05	28S
Ta-srRNA0094	ACACGACUCUCGGCAACGGAUAUCUC	26	248	540	1.07722	4.05081e-06	5.8S
Ta-srRNA0095	AAUGGAACAAUGUAGGCAAGGG	22	276	508	0.834853	0.000349895	28S
Ta-srRNA0096	GAGCAUGAAACAGUCGACUCA	21	314	469	0.533623	0.0210591	28S
Ta-srRNA0097	AGUUAAAAAGCUCGUAGUUGGA	22	311	456	0.506925	0.0290265	18S
Ta-srRNA0098	GCAGUUAAAAAGCUCGUAGUUGGACCU	27	173	589	1.72176	9.55551e-13	18S
Ta-srRNA0099	GACGGAGAAUUAGGGUUCGAUUCCG	25	293	468	0.630368	0.00678807	18S
Ta-srRNA0100	AUGGAACAAUGUAGGCAAGGGAAGU	25	170	591	1.75186	4.22451e-13	28S
Ta-srRNA0101	GACUCUCGGCAACGGAUAUCUCGG	24	288	465	0.645914	0.00564388	5.8S
Ta-srRNA0102	UGGAACAAUGUAGGCAAGGGAAGU	24	189	554	1.50587	2.98334e-10	28S
Ta-srRNA0103	AAUGGAACAAUGUAGGCAAGGGAAG	25	201	539	1.37752	6.83817e-09	28S
Ta-srRNA0104	CGGAAUCAGCGGGGAAAGAAGACCC	23	236	502	1.04349	9.67373e-06	28S
Ta-srRNA0105	GCGGAGGAGAAGAAACUUACA	21	552	186	-1.61373	1.88847e-11	28S
Ta-srRNA0106	AGUUAAAAAGCUCGUAGUUGGACCU	25	229	507	1.1012	3.19403e-06	18S
Ta-srRNA0107	AGUUAAAAAGCUCGUAGUU	19	450	284	-0.708809	0.00230472	18S
Ta-srRNA0108	CGAUGAUUCAUGAUAACUCGACGG	24	242	490	0.97239	3.47941e-05	18S
Ta-srRNA0109	UGGAACAAUGUAGGCAAGGGAAGUCG	26	212	519	1.24616	1.63245e-07	28S
Ta-srRNA0110	AUGGAACAAUGUAGGCAAGGGA	22	246	477	0.909968	0.000107161	28S
Ta-srRNA0111	AGUUAAAAAGCUCGUAGUUGGAC	23	227	473	1.01373	1.88289e-05	18S
Ta-srRNA0112	GAGCAUGAAACAGUCGACUCAGAA	24	218	468	1.05673	9.06027e-06	28S
Ta-srRNA0113	CGACUCAGAACUGGUACGGA	20	222	452	0.980344	3.86359e-05	28S
Ta-srRNA0114	CUAUUGUGUUGGCCUUCGGG	20	401	271	-0.610101	0.00988584	18S
Ta-srRNA0115	UUGUGAAGCAGAAUUCACCA	20	390	282	-0.51261	0.0303077	28S
Ta-srRNA0116	UACCUGGUUGAUCCUGCC	18	443	227	-1.00923	2.02702e-05	18S
Ta-srRNA0117	AGGAAUUGACGGAAGGGCACC	21	234	425	0.815602	0.000582274	18S
Ta-srRNA0118	UGCAGUUAAAAAGCUCGUAGUUGGA	25	197	459	1.17477	9.3705e-07	18S
Ta-srRNA0119	UUGCAGUUAAAAAGCUCGUAGUUGGA	26	181	474	1.34328	2.60697e-08	18S
Ta-srRNA0120	CCAUGUCGCACGGAUUCGUC	20	241	408	0.714223	0.00260274	28S
Ta-srRNA0121	AAUGGAACAAUGUAGGCAAGGGAAGU	26	149	496	1.68918	6.90284e-12	28S
Ta-srRNA0122	ACAGUCGACUCAGAACUGGUACGGACA	27	112	529	2.19351	5.20421e-18	28S
Ta-srRNA0123	AGUUUGUUUGAUGGUACGUGCUA	23	245	394	0.640129	0.00705367	18S
Ta-srRNA0124	AGGAAUUGACGGAAGGGCACCA	22	164	473	1.48242	1.24631e-09	18S
Ta-srRNA0125	ACGACUCUCGGCAACGGAUAUCUCG	25	207	427	0.999152	2.80316e-05	5.8S
Ta-srRNA0126	AUGUCGCACGGAUUCGUC	18	374	257	-0.586057	0.01351	28S
Ta-srRNA0127	GGAUGCGAUCAUACCAGCACUA	22	197	429	1.07728	7.01211e-06	5S
Ta-srRNA0128	UUAGAGGAAGGAGAAGUCGUA	21	197	428	1.07392	7.51139e-06	18S
Ta-srRNA0129	GACGGAGAAUUAGGGUUCGAUUCCGG	26	248	374	0.547447	0.021823	18S
Ta-srRNA0130	AACAGUCGACUCAGAACUGGUACGG	25	144	468	1.65457	2.49024e-11	28S
Ta-srRNA0131	GUCCUAUUGUGUUGGCCUUCGGGAUC	26	245	357	0.497906	0.036794	18S
Ta-srRNA0132	GAGCAUGAAACAGUCGACUCAGA	23	179	421	1.18828	9.66433e-07	28S
Ta-srRNA0133	CGAAAAUGGAUGGCGCUGAAGC	22	179	421	1.18828	9.66433e-07	28S
Ta-srRNA0134	GUUAAAAAGCUCGUAGUUGGACCU	24	204	394	0.904196	0.000167032	18S
Ta-srRNA0135	ACUCAGAACUGGUACGGACAA	21	174	423	1.23596	3.77175e-07	28S
Ta-srRNA0136	ACGGAGAAUUAGGGUUCGAUUCCG	24	229	366	0.631196	0.00884119	18S
Ta-srRNA0137	GUGUGAAUUGCAGAAUCCCGCGAA	24	193	397	0.995055	3.78726e-05	5.8S
Ta-srRNA0138	CUGCCUGGGCGUCACGC	17	373	217	-0.826138	0.000548185	5.8S
Ta-srRNA0139	CGACUCUCGGCAACGGAUA	19	359	229	-0.693356	0.00364868	5.8S
Ta-srRNA0140	UCGACUCAGAACUGGUACGGACAA	24	136	451	1.6836	1.30326e-11	28S
Ta-srRNA0141	UGACUGAACGCCUCUAAGUCAGA	23	219	368	0.703437	0.00364128	28S
Ta-srRNA0142	AUGGAACAAUGUAGGCAAGGGAAG	24	147	438	1.5293	6.57604e-10	28S
Ta-srRNA0143	UGGGAAGUCCUCGUGUUGCAUUCCC	25	179	402	1.12167	4.02431e-06	5S
Ta-srRNA0144	AUACCGGGCGCAUUAGUGUCUGGUA	25	237	344	0.49228	0.0405675	18S
Ta-srRNA0145	AAAAUGGAUGGCGCUGAAGCG	21	206	375	0.818848	0.000676331	28S
Ta-srRNA0146	AAGGAAUUGACGGAAGGGCACCA	23	154	424	1.41539	9.62348e-09	18S
Ta-srRNA0147	CCGAAAAUGGAUGGCGCUGAA	21	232	345	0.527212	0.0285645	28S
Ta-srRNA0148	AUGAUUCAUGAUAACUCGACGGA	23	150	424	1.45333	4.28567e-09	18S
Ta-srRNA0149	GGUGUGGACUGUUGUCGGCC	20	209	361	0.743129	0.00196166	28S
Ta-srRNA0150	ACGACUCUCGGCAACGGAU	19	341	226	-0.638184	0.0079474	5.8S
Ta-srRNA0151	UGGGAAAUUUCAUCGUGAUGGGG	24	212	354	0.69434	0.00381939	18S
Ta-srRNA0152	CAGUUAAAAAGCUCGUAGUUGGACCU	26	184	380	1.00079	3.97627e-05	18S
Ta-srRNA0153	CUCAGAACUGGUACGGACAA	20	193	369	0.889572	0.000250122	28S
Ta-srRNA0154	CGAAAAUGGAUGGCGCUGAAG	21	160	402	1.28344	1.90323e-07	28S
Ta-srRNA0155	GCGACCCCAGGUCAGGCG	18	361	197	-0.918391	0.000162939	28S
Ta-srRNA0156	AUGGAACAAUGUAGGCAAGGG	21	214	343	0.635277	0.00824251	28S
Ta-srRNA0157	UGAUUCAUGAUAACUCGACGG	21	207	347	0.69995	0.00369422	18S
Ta-srRNA0158	CGAGCUGCUCACGCGGCGA	19	355	197	-0.894219	0.000243666	28S
Ta-srRNA0159	AAAGGAAUUGACGGAAGGGCACC	23	159	392	1.25615	3.66599e-07	18S
Ta-srRNA0160	AAAGGAAUUGACGGAAGGGCAC	22	157	394	1.28174	2.17906e-07	18S
Ta-srRNA0161	AAUGGAACAAUGUAGGCAAG	20	203	342	0.707153	0.00346935	28S
Ta-srRNA0162	UUAGAGGAAGGAGAAGUCGU	20	198	344	0.751519	0.00194048	18S
Ta-srRNA0163	UGGAACAAUGUAGGCAAGGGAA	22	190	351	0.840034	0.000551576	28S
Ta-srRNA0164	AGGAAUUGACGGAAGGGCAC	20	189	347	0.831113	0.000644086	18S
Ta-srRNA0165	CCCAUGUCGCACGGAUUCGUC	21	171	365	1.04834	1.92924e-05	28S
Ta-srRNA0166	AACAGUCGACUCAGAACUGGUACGGACA	28	67	468	2.75699	3.38866e-24	28S
Ta-srRNA0167	AUAGUUUGUUUGAUGGUACGUGCUA	25	177	354	0.95449	9.75668e-05	18S
Ta-srRNA0168	AACAGUCGACUCAGAACUGGUACGGA	26	98	433	2.0971	6.31995e-16	28S
Ta-srRNA0169	UUUAGAGGAAGGAGAAGUCGU	21	181	348	0.897618	0.000243988	18S
Ta-srRNA0170	AUGAUUCAUGAUAACUCGACG	21	172	354	0.995801	5.07818e-05	18S
Ta-srRNA0171	CGAAAAUGGAUGGCGCUGAAGCG	23	162	364	1.12233	5.4913e-06	28S
Ta-srRNA0172	GAAACAGUCGACUCAGAACUGGUACGG	27	96	428	2.11006	5.24013e-16	28S
Ta-srRNA0173	UACUGAUGACAGUGUCGCGAUAGUA	25	176	347	0.933855	0.00014258	28S
Ta-srRNA0174	GACUCUCGGCAACGGAUAUCUCG	23	161	358	1.10728	7.62683e-06	5.8S
Ta-srRNA0175	UACCUGGUUGAUCCUGCCA	19	319	200	-0.718222	0.00332274	18S
Ta-srRNA0176	AAAGAUGGUGAACUAUGCCUGA	22	164	347	1.03566	2.85701e-05	28S
Ta-srRNA0177	UUAAAGGAAUUGACGGAAGGGCA	23	161	345	1.05394	2.16272e-05	18S
Ta-srRNA0178	GCAGUUAAAAAGCUCGUAGUUGG	23	161	342	1.04134	2.74568e-05	18S
Ta-srRNA0179	CGACUCAGAACUGGUACGGACAA	23	127	375	1.51613	2.01297e-09	28S
Ta-srRNA0180	AAUGGAACAAUGUAGGCAAGGGAA	24	135	365	1.3891	2.97913e-08	28S
Ta-srRNA0181	UUAGAGGAAGGAGAAGUCG	19	186	311	0.696221	0.00476763	18S
Ta-srRNA0183	CAGUCGACUCAGAACUGGUACGGAC	25	90	406	2.12694	6.62524e-16	28S
Ta-srRNA0184	UGACGGAGAAUUAGGGUUCGAUUCC	25	194	300	0.583576	0.0180262	18S
Ta-srRNA0185	AAGAUGGUGAACUAUGCCUGAGCGG	25	123	371	1.54679	1.02284e-09	28S
Ta-srRNA0186	CAUCGAUGAAGAACGUAGCGA	21	142	351	1.25983	4.5186e-07	5.8S
Ta-srRNA0187	AUCCGAUGAUUCAUGAUAACUCGACGG	27	138	354	1.31329	1.56873e-07	18S
Ta-srRNA0188	CGAUGAUUCAUGAUAACUCGACGGA	25	159	330	1.00785	5.33718e-05	18S
Ta-srRNA0189	UAAAAAGCUCGUAGUUGGACCU	22	186	299	0.639476	0.00988999	18S
Ta-srRNA0190	GCGGCUUAAUUUGACUCAA	27	91	394	2.06775	4.10509e-15	18S
Ta-srRNA0191	CGAAAAUGGAUGGCGCUGAA	20	171	314	0.831288	0.00082775	28S
Ta-srRNA0192	GACUCUCGGCAACGGAUAUCUCGGC	25	183	299	0.662919	0.00758822	5.8S
Ta-srRNA0193	CAAUGGAACAAUGUAGGCAAGGGA	24	153	329	1.05893	2.38657e-05	28S
Ta-srRNA0194	UUUAGAGGAAGGAGAAGUCGUA	22	134	346	1.32272	1.48214e-07	18S
Ta-srRNA0195	AUGGAACAAUGUAGGCAAGGGAA	23	144	336	1.17668	2.52126e-06	28S
Ta-srRNA0196	UGGAACAAUGUAGGCAAGGGAAGUC	25	125	352	1.44772	1.14371e-08	28S
Ta-srRNA0197	UUAAAAAGCUCGUAGUU	17	400	76	-2.43899	1.61047e-19	18S
Ta-srRNA0198	CCACACGACUCUCGGCAACGGAUA	24	192	282	0.509289	0.0390048	5.8S
Ta-srRNA0199	UUAGAGGAAGGAGAAGUCGUAA	22	122	352	1.48273	5.61272e-09	18S
Ta-srRNA0200	UUAAAAAGCUCGUAGUUGGACCU	23	170	304	0.79307	0.00149211	18S
Ta-srRNA0201	AAAGGAAUUGACGGAAGGGCACCA	24	128	344	1.38039	5.02561e-08	18S
Ta-srRNA0202	CUCAGAACUGGUACGGACAAG	21	123	349	1.45863	9.69926e-09	28S
Ta-srRNA0203	AGAUGGUGAACUAUGCCUGAGCGG	24	141	326	1.16345	3.63712e-06	28S
Ta-srRNA0204	GAUGAUUCAUGAUAACUCGACGGA	24	147	319	1.07208	1.85574e-05	18S
Ta-srRNA0205	AGUCGACUCAGAACUGGUACGGACAA	26	92	372	1.96914	7.47523e-14	28S
Ta-srRNA0206	AGUUUGUUUGAUGGUACGUGCU	22	165	297	0.802513	0.00130122	18S
Ta-srRNA0207	UAUGACUGAACGCCUCUAAGUCAGA	25	142	320	1.12648	7.42151e-06	28S
Ta-srRNA0208	AAAGAUGGUGAACUAUGCCUGAG	23	134	327	1.24127	9.04953e-07	28S
Ta-srRNA0209	GAAAUUCUUGGAUUUAUGAAAGACGA	24	113	343	1.55582	1.49734e-09	18S
Ta-srRNA0210	GCCCAGCUUGAGAAUCGGGCGGCUGU	26	107	349	1.65946	1.46943e-10	28S
Ta-srRNA0211	UUGCAGACGACUUAAAU	21	306	149	-1.0826	1.74215e-05	28S
Ta-srRNA0212	UAGAGGAAGGAGAAGUCGUA	20	158	296	0.860143	0.000607904	18S
Ta-srRNA0213	GAAAAUGGAUGGCGCUGAAGCG	22	173	278	0.638921	0.0106235	28S
Ta-srRNA0214	ACUCAGAACUGGUACGGACAAG	22	129	320	1.26487	6.5984e-07	28S
Ta-srRNA0215	UUGAAUGGUCCGGUGAAGUGU	21	182	266	0.502176	0.0448002	18S
Ta-srRNA0216	UUGGAUUGUUCACCCACCA	19	150	294	0.925268	0.000249627	28S
Ta-srRNA0217	AUUGAAUGGUCCGGUGAAGUGU	22	134	309	1.15962	4.93713e-06	18S
Ta-srRNA0218	UAGAGGAAGGAGAAGUCGUAA	21	135	307	1.13954	7.12443e-06	18S
Ta-srRNA0219	UACCUGGUUGAUCCUGC	17	386	56	-2.82732	1.06078e-23	18S
Ta-srRNA0220	UGGCCAAUGGAACAAUGUAGGCAA	24	117	323	1.41905	3.49783e-08	28S
Ta-srRNA0221	GCAUCGAUGAAGAACGUAGCG	21	137	300	1.08508	1.75102e-05	5.8S
Ta-srRNA0222	AAAGCUCGUAGUUGGACC	18	264	173	-0.654405	0.0089241	18S
Ta-srRNA0223	AAAAAGCUCGUAGUUGG	17	340	94	-1.8984	5.32864e-13	18S
Ta-srRNA0224	GACGGAGAAUUAGGGUUCGAUUCCGGA	27	141	293	1.00955	6.27044e-05	18S
Ta-srRNA0225	GGUGAACUAUGCCUGAGCGG	20	169	265	0.603585	0.0167614	28S
Ta-srRNA0226	AAUGGAACAAUGUAGGCAAGGGAAGUCG	28	107	326	1.56114	1.96611e-09	28S
Ta-srRNA0227	AGCAUGAAACAGUCGACUCAG	21	156	276	0.777623	0.00213331	28S
Ta-srRNA0228	AUGGUGAACUAUGCCUGAGCGG	22	155	276	0.786893	0.00190043	28S
Ta-srRNA0229	GAUGGUGAACUAUGCCUGAGCGG	23	125	305	1.24104	1.16932e-06	28S
Ta-srRNA0230	AAUGGAACAAUGUAGGCAAGGGAAGUC	27	83	346	2.01296	6.26607e-14	28S
Ta-srRNA0231	CCGAUGAUUCAUGAUAACUCGACGG	25	148	280	0.874259	0.000514195	18S
Ta-srRNA0232	CCGAAAAUGGAUGGCGCUGAAG	22	123	304	1.25955	8.5773e-07	28S
Ta-srRNA0233	UACUGAUGACAGUGUCGCGAU	21	172	255	0.52275	0.0391379	28S
Ta-srRNA0234	CGCAUCGAUGAAGAACGUAGCG	22	139	286	0.995269	8.47362e-05	5.8S
Ta-srRNA0235	UGGUGAACUAUGCCUGAGCGG	21	149	276	0.843803	0.000806586	28S
Ta-srRNA0236	UGUGAAUUGCAGAAUCCCGCGAACCAUC	28	102	322	1.6123	7.63697e-10	5.8S
Ta-srRNA0237	CGCAUCGAUGAAGAACGUAGCGA	23	118	302	1.30984	3.6166e-07	5.8S
Ta-srRNA0238	UGUGAAGCAGAAUUCACCA	19	287	133	-1.15389	6.76061e-06	28S
Ta-srRNA0239	UGCAGAUCUUGGUGGUAGUAGC	22	81	339	2.01862	7.03627e-14	28S
Ta-srRNA0240	CACGCCUGCCUGGGCGUCACGC	22	141	276	0.923353	0.000271225	5.8S
Ta-srRNA0241	GUUUGUUUGAUGGUACGUGCUAC	23	157	260	0.682296	0.00745939	18S
Ta-srRNA0242	UCGACUCAGAACUGGUACGGAC	22	93	324	1.75432	3.74701e-11	28S
Ta-srRNA0243	CAAUGGAACAAUGUAGGCAAGGGAAG	26	99	318	1.63728	5.07384e-10	28S
Ta-srRNA0244	UGACUGAACGCCUCUAAGUCAGAA	24	164	251	0.568614	0.0259113	28S
Ta-srRNA0245	CCACACGACUCUCGGCAACGGAUAU	25	160	254	0.621343	0.0149787	5.8S
Ta-srRNA0246	CAUCGAUGAAGAACGUAGCGAAAU	24	115	297	1.32288	3.14146e-07	5.8S
Ta-srRNA0247	CAAUGGAACAAUGUAGGCAAGGG	23	150	262	0.759095	0.00269336	28S
Ta-srRNA0248	UAAAAAGCUCGUAGUUGG	18	282	129	-1.17256	5.17454e-06	18S
Ta-srRNA0249	UUAUGACUGAACGCCUCUAAGUCAGA	26	114	297	1.33546	2.50293e-07	28S
Ta-srRNA0250	AAGAUGGUGAACUAUGCCUGAG	22	144	267	0.845199	0.000865314	28S
Ta-srRNA0251	AUGACUGAACGCCUCUAAGUCAGAA	25	148	259	0.761838	0.00267459	28S
Ta-srRNA0252	ACCCACAAAGGGUGUUGGUCGAUU	24	130	277	1.04565	4.44305e-05	28S
Ta-srRNA0253	UUUAGAGGAAGGAGAAGUCG	20	140	265	0.874964	0.000595385	18S
Ta-srRNA0254	AGAGGAAGGAGAAGUCGUAACA	22	96	307	1.63086	6.86756e-10	18S
Ta-srRNA0255	CGACUCAGAACUGGUACGGACAAG	24	75	328	2.0819	1.6596e-14	28S
Ta-srRNA0256	CAGAACUGGUACGGACAAG	19	156	247	0.617544	0.0163446	28S
Ta-srRNA0257	CAAUGGAACAAUGUAGGCAAG	21	139	263	0.874372	0.000613286	28S
Ta-srRNA0258	AGGCGACGGAAGUUUGAGGCA	21	106	294	1.42568	5.08256e-08	18S
Ta-srRNA0259	AUGGAACAAUGUAGGCAAGGGAAGUCG	27	97	303	1.59701	1.50466e-09	28S
Ta-srRNA0260	CAAUGGAACAAUGUAGGCAA	20	157	242	0.578844	0.0248296	28S
Ta-srRNA0261	AAGAUGGUGAACUAUGCCUGA	21	141	258	0.826102	0.00121385	28S
Ta-srRNA0262	CCGAAAAUGGAUGGCGCUGAAGC	23	113	286	1.29374	6.51691e-07	28S
Ta-srRNA0263	ACUGAUGACAGUGUCGCGAUAGUA	24	132	267	0.970618	0.000154205	28S
Ta-srRNA0264	AAUACCGGGCGCAUUAGUGUCUGGUAA	27	135	263	0.91646	0.000346741	18S
Ta-srRNA0265	GUCGACUCAGAACUGGUACGGACA	24	81	317	1.92185	1.29734e-12	28S
Ta-srRNA0266	AGAAGUCCAUUGAACCUUA	19	242	155	-0.687316	0.00655236	18S
Ta-srRNA0267	UCGACUCAGAACUGGUACGGACAAG	25	72	325	2.12745	6.64843e-15	28S
Ta-srRNA0268	AUGAUUCAUGAUAACUCGA	19	231	164	-0.538874	0.0327554	18S
Ta-srRNA0269	CCAAUGGAACAAUGUAGGCAAGGGA	25	120	275	1.15056	8.82299e-06	28S
Ta-srRNA0270	AUCCACACGACUCUCGGCAACGGAUAU	19	317	77	-2.08476	1.90551e-14	5.8S
Ta-srRNA0271	CCGUAACUUCGGGAAAAGGAUUG	23	115	279	1.23272	2.1224e-06	28S
Ta-srRNA0272	AGCAUGAAACAGUCGACUCAGA	22	132	261	0.937844	0.00026428	28S
Ta-srRNA0273	ACGACUCUCGGCAACGGAUAUCUCGG	26	118	273	1.16426	7.31438e-06	5.8S
Ta-srRNA0274	UCAUUUAGAGGAAGGAGAAGUCGUA	25	92	295	1.63468	8.87145e-10	18S
Ta-srRNA0275	UAAAGGAAUUGACGGAAGGGCAC	23	111	276	1.26815	1.23208e-06	18S
Ta-srRNA0276	ACCCACAAAGGGUGUUGGUCGAUUA	25	127	259	0.982408	0.000144731	28S
Ta-srRNA0277	GCAUGAAACAGUCGACUCAGA	21	143	242	0.713482	0.00546891	28S
Ta-srRNA0278	UGGCCAAUGGAACAAUGUAGGCA	23	121	262	1.06877	3.89552e-05	28S
Ta-srRNA0279	AAAUGGAUGGCGCUGAAGCG	20	122	260	1.04586	5.66112e-05	28S
Ta-srRNA0280	CAUCGAUGAAGAACGUAGCGAAA	23	103	278	1.38635	1.4949e-07	5.8S
Ta-srRNA0281	CUUAAAGGAAUUGACGGAAGGGCA	24	98	283	1.48376	2.23386e-08	18S
Ta-srRNA0282	UAUAGUUUGUUUGAUGGUACGUGCUA	26	115	266	1.16391	8.30405e-06	18S
Ta-srRNA0283	UAGUUUGUUUGAUGGUACGUGCU	23	129	252	0.920379	0.000375859	18S
Ta-srRNA0284	CAGAACUGGUACGGACAAGG	20	136	245	0.803593	0.00183888	28S
Ta-srRNA0285	ACCCACAAAGGGUGUUGGUCG	21	114	266	1.1765	6.78637e-06	28S
Ta-srRNA0286	ACUCAGAACUGGUACGGACA	20	132	248	0.864171	0.000829796	28S
Ta-srRNA0287	UGAAUUGCAGAAUCCCGCGAACC	23	148	230	0.590609	0.0204551	5.8S
Ta-srRNA0288	UUGAAUGGUCCGGUGAAGUGUU	22	132	241	0.822886	0.00151361	18S
Ta-srRNA0289	GAAAAUGGAUGGCGCUGAAGC	21	129	244	0.87386	0.000767514	28S
Ta-srRNA0290	GUUAAAAAGCUCGUAGUU	18	266	106	-1.37133	1.85063e-07	18S
Ta-srRNA0291	AUAGUUUGUUUGAUGGUACGUGCU	24	107	265	1.26239	1.69219e-06	18S
Ta-srRNA0292	CAUCGAUGAAGAACGUAGCGAA	22	102	269	1.35295	3.30967e-07	5.8S
Ta-srRNA0293	UCGCAUCGAUGAAGAACGUAGCG	23	108	262	1.23257	2.94453e-06	5.8S
Ta-srRNA0294	AGUAAUGAUUAAUAGGGACA	20	126	242	0.895907	0.000590658	18S
Ta-srRNA0295	AAGUAUGAACCAAUUUGAACUGUGAAAC	28	83	285	1.73326	1.70024e-10	18S
Ta-srRNA0296	CGACUCAGAACUGGUACGGAC	21	89	279	1.60203	2.66261e-09	28S
Ta-srRNA0297	GAACAAUGUAGGCAAGGGAAGUCG	24	138	229	0.685168	0.00775364	28S
Ta-srRNA0298	UGGUGAACUAUGCCUGAGCGGG	22	135	232	0.735615	0.00430938	28S
Ta-srRNA0299	GGUGUGAAUUGCAGAAUCCCGCGAA	25	122	243	0.948349	0.000289701	5.8S
Ta-srRNA0300	CAUUUAGAGGAAGGAGAAGUCG	22	97	268	1.42001	1.03978e-07	18S
Ta-srRNA0301	CAUCGAUGAAGAACGUAGCG	20	136	228	0.6999	0.00666276	5.8S
Ta-srRNA0302	GGUGUGGACUGUUGUCGGCCGC	22	138	226	0.666154	0.00974625	28S
Ta-srRNA0303	AUCGAUGAAGAACGUAGCGAAAU	23	89	273	1.57068	5.75275e-09	5.8S
Ta-srRNA0304	GCAGUUAAAAAGCUCGUAGUUGGACCUU	28	83	279	1.70258	3.79736e-10	18S
Ta-srRNA0305	AUGGUGAACUAUGCCUGAGCGGG	23	123	239	0.912651	0.000492986	28S
Ta-srRNA0306	AAGUAUGAACCAAUUUGAACUGUGAAA	27	113	248	1.08816	3.65791e-05	18S
Ta-srRNA0307	ACAGUCGACUCAGAACUGGUACGGAC	26	70	291	2.00866	3.13872e-13	28S
Ta-srRNA0308	GAAACAGUCGACUCAGAACUGGUACGGA	28	50	309	2.57963	4.71173e-19	28S
Ta-srRNA0309	AUCGAUGAAGAACGUAGCGAAAUG	24	88	269	1.56567	7.10436e-09	5.8S
Ta-srRNA0310	GUGUGGACUGUUGUCGGCCGC	21	129	228	0.776065	0.00281116	28S
Ta-srRNA0311	AGAUGGUGAACUAUGCCUGAGCGGG	25	103	253	1.25047	2.64599e-06	28S
Ta-srRNA0312	ACAGUCGACUCAGAACUGGUACGGACAA	28	50	306	2.56556	7.70112e-19	28S
Ta-srRNA0313	AUCGAUGAAGAACGUAGCGAAA	22	95	260	1.40632	1.6186e-07	5.8S
Ta-srRNA0314	UAAAGGAAUUGACGGAAGGGCACC	24	102	253	1.26453	2.10396e-06	18S
Ta-srRNA0315	AUCCGAUGAUUCAUGAUAACUCGACGGA	28	83	272	1.66593	9.71386e-10	18S
Ta-srRNA0316	CAUUUAGAGGAAGGAGAAGUCGU	23	109	245	1.12255	2.30392e-05	18S
Ta-srRNA0317	UAGAGGAAGGAGAAGUCGUAACA	23	87	266	1.56596	7.72501e-09	18S
Ta-srRNA0318	GAGCAUGAAACAGUCGACUCAG	22	138	215	0.594209	0.0219707	28S
Ta-srRNA0319	GACUCUCGGCAACGGAUAUCUCGGCU	26	108	244	1.12993	2.09939e-05	5.8S
Ta-srRNA0320	CUCGCAUCGAUGAAGAACGUAGCG	24	97	255	1.3483	4.97582e-07	5.8S
Ta-srRNA0321	GGCAAUAACAGGUCUGUGAUG	21	96	255	1.36324	3.85975e-07	18S
Ta-srRNA0322	GAAUUGACGGAAGGGCA	17	266	85	-1.68943	3.75951e-10	18S
Ta-srRNA0323	CGUUUAGGCGACGGAAGUUUGAGGCA	26	60	291	2.23063	2.68101e-15	18S
Ta-srRNA0324	GUUGCAGUUAAAAAGCUCGUAGUUGGA	27	90	260	1.48422	4.07717e-08	18S
Ta-srRNA0325	GCAUCGAUGAAGAACGUAGCGA	22	95	254	1.37266	3.36898e-07	5.8S
Ta-srRNA0326	AGUUUGUUUGAUGGUACGUGCUAC	24	136	213	0.601777	0.0207378	18S
Ta-srRNA0327	UAUAGUUUGUUUGAUGGUACG	21	140	209	0.53266	0.0404643	18S
Ta-srRNA0328	UGCAGAUCUUGGUGGUAGUAGCA	23	85	264	1.58858	5.39648e-09	28S
Ta-srRNA0329	UGAAUGGUCCGGUGAAGUGUUCGG	24	136	211	0.588174	0.0239811	18S
Ta-srRNA0330	UUUAGAGGAAGGAGAAGUCGUAA	23	94	253	1.38222	2.9343e-07	18S
Ta-srRNA0332	AUGUCAAAGUGAAGAAAUUCAACCAAGCG	29	35	311	3.10199	4.8013e-24	28S
Ta-srRNA0333	AAAAAGCUCGUAGUUGGACCUU	22	129	215	0.691417	0.00822538	18S
Ta-srRNA0334	ACCCACAAAGGGUGUUGGUCGA	22	104	240	1.16048	1.42691e-05	28S
Ta-srRNA0335	GCAGAUCUUGGUGGUAGUAGCAA	23	75	268	1.79056	6.86526e-11	28S
Ta-srRNA0336	AAACAGUCGACUCAGAACUGGUACGGACA	29	32	310	3.22615	3.92666e-25	28S
Ta-srRNA0337	ACGACUCUCGGCAACGGAUAUCUCGGCU	28	85	256	1.54421	1.55686e-08	5.8S
Ta-srRNA0338	GCCAAUGGAACAAUGUAGGCAAGG	24	130	211	0.653209	0.0126754	28S
Ta-srRNA0339	UGAAUGGUCCGGUGAAGUGUUC	22	121	219	0.810268	0.00207987	18S
Ta-srRNA0340	UGCAGUUAAAAAGCUCGUAGUUGGAC	26	96	243	1.29373	1.64137e-06	18S
Ta-srRNA0341	GCAGAUCUUGGUGGUAGUAGCA	22	79	260	1.67202	9.16598e-10	28S
Ta-srRNA0342	CCCCAUGUCGCACGGAUUCGUC	22	121	218	0.803669	0.00227477	28S
Ta-srRNA0343	GGAACAAUGUAGGCAAGGGAAG	22	78	260	1.69037	6.45237e-10	28S
Ta-srRNA0344	CAAUGGAACAAUGUAGGCAAGGGAAGU	27	71	266	1.8587	1.91101e-11	28S
Ta-srRNA0345	AUGGAACAAUGUAGGCAAGGGAAGUC	26	77	260	1.70896	4.51554e-10	28S
Ta-srRNA0346	AAAGAUGGUGAACUAUGCCUGAGCGG	26	75	262	1.75791	1.62789e-10	28S
Ta-srRNA0347	UCCGAUGAUUCAUGAUAACUCGACGG	26	110	226	0.992991	0.000184599	18S
Ta-srRNA0348	GUUUGUUUGAUGGUACGUGCUACU	24	131	204	0.59352	0.0240714	18S
Ta-srRNA0349	UCGAUGAAGAACGUAGCGAAAU	22	107	227	1.0392	9.5965e-05	5.8S
Ta-srRNA0350	AGGGACUAUCGCCGUUUAGGCGACGGAA	28	82	252	1.57327	1.04403e-08	18S
Ta-srRNA0351	AGGAAUUGACGGAAGGGCACCAC	23	114	220	0.90272	0.000661672	18S
Ta-srRNA0352	GGAACAAUGUAGGCAAGGGAAGUCG	25	113	220	0.915418	0.000562965	28S
Ta-srRNA0353	AAAGAUGGUGAACUAUGCCU	20	122	211	0.74475	0.00481395	28S
Ta-srRNA0354	CUCAGAACUGGUACGGACAAGG	22	90	240	1.3688	4.54933e-07	28S
Ta-srRNA0355	UCAUUUAGAGGAAGGAGAAGUCG	23	66	263	1.94751	3.66237e-12	18S
Ta-srRNA0356	AAACUGCGAAUGGCUCAUUAA	21	222	107	-1.09706	3.93869e-05	18S
Ta-srRNA0357	GUGUGAAUUGCAGAAUCCCGCGA	23	94	234	1.26965	2.65181e-06	5.8S
Ta-srRNA0358	GGGUGUGGACUGUUGUCGGCC	21	87	240	1.41765	2.00279e-07	28S
Ta-srRNA0359	AUCGAUGAAGAACGUAGCGAAAUGCG	26	75	251	1.69606	7.96676e-10	5.8S
Ta-srRNA0360	AUUGAAUGGUCCGGUGAAGUGUU	23	107	219	0.987473	0.000223022	18S
Ta-srRNA0361	GAAAGAUGGUGAACUAUGCCUGAGCGG	27	60	266	2.1011	1.41462e-13	28S
Ta-srRNA0362	UAAUGAUUAAUAGGGACAGU	20	120	205	0.726979	0.00623239	18S
Ta-srRNA0363	CUGUCGGGACCCGAAAGAUGGU	22	78	247	1.61641	4.04082e-09	28S
Ta-srRNA0364	AGUCGACUCAGAACUGGUACGGACAAG	27	56	269	2.2166	1.12561e-14	28S
Ta-srRNA0365	UCGCAUCGAUGAAGAACGUAGCGA	24	84	238	1.45613	1.10299e-07	5.8S
Ta-srRNA0366	CCGAUGAUUCAUGAUAACUCGACGGA	26	112	210	0.861153	0.00127267	18S
Ta-srRNA0367	UCGGUGCAGAUCUUGGUGGUA	21	109	213	0.920732	0.000584089	28S
Ta-srRNA0368	GAUGGUGAACUAUGCCUGAGCGGG	24	114	207	0.8149	0.00228669	28S
Ta-srRNA0369	CGAUGAAGAACGUAGCGAAAUGCG	24	88	232	1.3523	7.38689e-07	5.8S
Ta-srRNA0370	CGACUCUCGGCAACGGAUAUCUC	23	100	220	1.09154	5.2254e-05	5.8S
Ta-srRNA0371	AUGAUUCAUGAUAACUCGAC	20	114	206	0.807918	0.00251017	18S
Ta-srRNA0372	GAACAAUGUAGGCAAGGGAAGU	22	81	239	1.51457	2.86166e-08	28S
Ta-srRNA0373	UGAAAUGACUUGAGAGGUGUAG	22	79	241	1.5626	1.14009e-08	28S
Ta-srRNA0374	GAGAGACCGAUAGCGAACAAG	21	68	252	1.84291	4.62189e-11	28S
Ta-srRNA0375	GACUCUCGGCAACGGAU	17	251	68	-1.92712	6.78674e-12	5.8S
Ta-srRNA0376	GUCGACUCAGAACUGGUACGG	21	80	239	1.53246	2.08369e-08	28S
Ta-srRNA0377	AAAAUGGAUGGCGCUGAAGC	20	105	214	0.981362	0.000263001	28S
Ta-srRNA0378	GUUAAAAAGCUCGUAGUUGGAC	22	117	200	0.727865	0.0065242	18S
Ta-srRNA0379	GAUUGAAUGGUCCGGUGAAGUG	22	94	223	1.20022	1.00144e-05	18S
Ta-srRNA0380	UUAGAGGAAGGAGAAGUCGUAACA	24	88	229	1.33353	1.08434e-06	18S
Ta-srRNA0381	GUUUAGGCGACGGAAGUUUGAGGCA	25	61	256	2.02205	1.13978e-12	18S
Ta-srRNA0382	CAGUCGACUCAGAACUGGUACGGACAAG	28	45	270	2.53668	1.40755e-17	28S
Ta-srRNA0383	GAAAAUGGAUGGCGCUGAAG	20	120	194	0.647462	0.0157054	28S
Ta-srRNA0384	AAAAAGCUCGUAGUUGGA	18	203	109	-0.941372	0.000444415	18S
Ta-srRNA0385	GCAUCGAUGAAGAACGUAGCGAA	23	81	230	1.45922	9.87686e-08	5.8S
Ta-srRNA0386	AUGGUCCGGUGAAGUGUUCGGAUCG	25	100	211	1.03131	0.000142747	18S
Ta-srRNA0387	CGAUGAAGAACGUAGCGAAAU	21	95	214	1.12557	3.64417e-05	5.8S
Ta-srRNA0388	UAGUUUGUUUGAUGGUACGUGCUAC	25	97	212	1.08202	7.00468e-05	18S
Ta-srRNA0389	AGGAAGGAGAAGUCGUAACAAGG	23	78	230	1.51358	3.87429e-08	18S
Ta-srRNA0390	GACGGAAGUUUGAGGCAAUAACA	23	80	228	1.46452	9.59349e-08	18S
Ta-srRNA0391	GCAGAUCUUGGUGGUAGUAGC	21	76	232	1.56348	1.51409e-08	28S
Ta-srRNA0392	GAAUGGUCCGGUGAAGUGUUCGG	23	120	187	0.594479	0.0275328	18S
Ta-srRNA0393	AGUUAAAAAGCUCGUAGUUGGACCUU	26	82	225	1.40985	2.63619e-07	18S
Ta-srRNA0394	ACUCAGAACUGGUACGGACAAGG	23	70	237	1.71267	8.54385e-10	28S
Ta-srRNA0395	GCCUGUCGGGACCCGAAAGAUGGU	24	99	208	1.02515	0.000164024	28S
Ta-srRNA0396	GGAUGCGAUCAUACCAGCACUAA	23	111	195	0.76723	0.00454267	5S
Ta-srRNA0397	AUGGUACGUGCUACUCGGA	19	181	125	-0.578603	0.0306541	18S
Ta-srRNA0398	UGAUUCAUGAUAACUCGACGGA	22	81	224	1.42111	2.25151e-07	18S
Ta-srRNA0399	AAGAUGGUGAACUAUGCCUGAGCGGG	26	71	234	1.67388	1.95039e-09	28S
Ta-srRNA0400	AAAGAUGGUGAACUAUGCCUG	21	105	200	0.883811	0.00112257	28S
Ta-srRNA0401	AGAGGAAGGAGAAGUCGUAACAA	23	66	237	1.79741	1.77345e-10	18S
Ta-srRNA0402	CGUUUAGGCGACGGAAGUUUGAGG	24	83	220	1.35999	6.90138e-07	18S
Ta-srRNA0403	CCUAUUGUGUUGGCCUUCGGG	21	191	112	-0.814394	0.00242634	18S
Ta-srRNA0404	CCCGAAAAUGGAUGGCGCUGAA	22	103	200	0.911523	0.000803489	28S
Ta-srRNA0405	CCUGUCGGGACCCGAAAGAUGG	22	100	203	0.975582	0.00034323	28S
Ta-srRNA0406	AUCGAUGAAGAACGUAGCGA	20	97	205	1.03361	0.000155255	5.8S
Ta-srRNA0407	UGCAGUUAAAAAGCUCGUAGUUGGACCU	28	62	240	1.90557	2.01225e-11	18S
Ta-srRNA0408	CAGAACUGGUACGGACAAGGG	21	91	211	1.1672	2.14657e-05	28S
Ta-srRNA0409	CGAUGAAGAACGUAGCGAAAUG	22	81	220	1.39513	3.89503e-07	5.8S
Ta-srRNA0410	AAGGAAUUGACGGAAGGGCACCAC	24	79	222	1.44419	1.6283e-07	18S
Ta-srRNA0411	UGGCCAAUGGAACAAUGUAGGCAAG	25	82	219	1.37088	5.95271e-07	28S
Ta-srRNA0412	AACAGUCGACUCAGAACUGGUA	22	108	192	0.784361	0.0039213	28S
Ta-srRNA0413	UCAGAACUGGUACGGACAAG	20	103	197	0.889733	0.0010962	28S
Ta-srRNA0414	GGAUGCGAUCAUACCAGCAC	20	110	189	0.735213	0.00687083	5S
Ta-srRNA0415	GUGUGAAUUGCAGAAUCCCGCGAACCA	27	96	203	1.0344	0.000159771	5.8S
Ta-srRNA0416	GUAAUGAUUAAUAGGGACAGU	21	100	198	0.939626	0.000588668	18S
Ta-srRNA0417	UUGUGAAGCAGAAUUCACC	19	216	82	-1.44095	2.20199e-07	28S
Ta-srRNA0418	CAAUGGAACAAUGUAGGCAAGGGAA	25	88	210	1.20864	1.20402e-05	28S
Ta-srRNA0419	UAGAGGAAGGAGAAGUCGUAACAA	24	76	221	1.49344	7.34913e-08	18S
Ta-srRNA0420	UUAAAAAGCUCGUAGUUG	18	205	92	-1.19982	1.06209e-05	18S
Ta-srRNA0421	CGACUCUCGGCAACGGAUAUCUCGG	25	109	187	0.733036	0.00720185	5.8S
Ta-srRNA0422	CCGUAACUUCGGGAAAAGGAUUGG	24	93	203	1.08015	8.66156e-05	28S
Ta-srRNA0423	AUUUAGAGGAAGGAGAAGUCG	21	94	201	1.05046	0.00013446	18S
Ta-srRNA0424	GAUUGAAUGGUCCGGUGAAGUGU	23	99	196	0.93947	0.000610655	18S
Ta-srRNA0425	CCUGUCGGGACCCGAAAGAUGGU	23	94	201	1.05046	0.00013446	28S
Ta-srRNA0426	AGCAUGAAACAGUCGACU	18	190	105	-0.899826	0.000867103	28S
Ta-srRNA0427	ACACGACUCUCGGCAACGGAUAUCUCGG	28	65	229	1.76988	4.15366e-10	5.8S
Ta-srRNA0428	ACGGAAGUUUGAGGCAAUAACA	22	89	205	1.15762	2.83269e-05	18S
Ta-srRNA0429	AUGAUUCAUGAUAACUCGACGGAUC	25	70	224	1.63133	6.11197e-09	18S
Ta-srRNA0430	CUCGCAUCGAUGAAGAACGUAGCGA	25	76	217	1.46711	1.30404e-07	5.8S
Ta-srRNA0431	AGGCGUGGAGCCUGCGGCUUA	21	111	182	0.667761	0.0146156	18S
Ta-srRNA0432	ACCUAGUACGAGAGGAACCGUUGAU	25	76	217	1.46711	1.30404e-07	28S
Ta-srRNA0433	AUUUAGAGGAAGGAGAAGUCGU	22	81	211	1.3349	1.3304e-06	18S
Ta-srRNA0434	AGAAGUCCAUUGAACCUU	18	208	83	-1.36907	8.84165e-07	18S
Ta-srRNA0435	GUUAAAAAGCUCGUAGUUG	19	176	115	-0.658383	0.0146156	18S
Ta-srRNA0436	CGGUGAAGUGUUCGGAUCGCGG	22	103	187	0.814625	0.00301875	18S
Ta-srRNA0437	UCCGAUGAUUCAUGAUAACUCGACGGA	27	89	201	1.12921	4.62769e-05	18S
Ta-srRNA0438	CGAGCAUGAAACAGUCGACUCA	22	106	184	0.749938	0.00628159	28S
Ta-srRNA0439	ACACGACUCUCGGCAACGGAUAUCUCG	27	75	214	1.46611	1.46401e-07	5.8S
Ta-srRNA0440	UGCAGAUCUUGGUGGUAGUAGCAA	24	59	230	1.91561	2.68736e-11	28S
Ta-srRNA0441	CAUUUAGAGGAAGGAGAAGUCGUA	24	73	215	1.51176	6.62507e-08	18S
Ta-srRNA0442	GUAAUGAUUAAUAGGGACAG	20	110	178	0.648764	0.0182716	18S
Ta-srRNA0443	AGAGACCGAUAGCGAACAAGUA	22	51	237	2.16859	1.50487e-13	28S
Ta-srRNA0444	CAUCGAUGAAGAACGUAGCGAAAUG	25	63	223	1.7766	4.78353e-10	5.8S
Ta-srRNA0445	UGGGAUAACAUCAUAGGAUUCC	22	107	179	0.696688	0.011432	18S
Ta-srRNA0446	AAUAGGGACAGUCGGGGGCA	20	101	185	0.827378	0.00270203	18S
Ta-srRNA0447	AACAAUGUAGGCAAGGGAAGUCG	23	100	186	0.849488	0.00207913	28S
Ta-srRNA0448	AGUUUGUUUGAUGGUACGUGCUACU	25	101	184	0.819564	0.00298939	18S
Ta-srRNA0449	GCCCCAUGUCGCACGGAUUCGUC	23	108	177	0.667084	0.0155552	28S
Ta-srRNA0450	AAUGACUUGAGAGGUGUAGGA	21	79	205	1.32932	1.72778e-06	28S
Ta-srRNA0451	CUGGCCAAUGGAACAAUGUAGGCAA	25	89	195	1.08552	9.59808e-05	28S
Ta-srRNA0452	ACCUAGUACGAGAGGAACCGUUG	23	108	176	0.658916	0.0169884	28S
Ta-srRNA0453	CGUUUAGGCGACGGAAGUUUGAG	23	64	219	1.72783	1.36346e-09	18S
Ta-srRNA0454	CGGGGUGUGGACUGUUGUCGG	21	91	191	1.02362	0.000234381	28S
Ta-srRNA0455	CUGGGAAGUCCUCGUGUUGCAUUCCC	26	94	187	0.946372	0.000660708	5S
Ta-srRNA0456	AAAAAGCUCGUAGUUGGACCUUG	23	85	196	1.15914	2.72448e-05	18S
Ta-srRNA0457	UAAUGAUUAAUAGGGACA	18	168	113	-0.6166	0.022832	18S
Ta-srRNA0458	AUGCCCUUAGAUGUUCUGGGCC	22	108	171	0.617368	0.0261899	18S
Ta-srRNA0459	GUCGACUCAGAACUGGUACGGA	22	66	213	1.64346	7.64931e-09	28S
Ta-srRNA0460	ACAAUGUAGGCAAGGGAAGUCG	22	87	192	1.09591	8.95332e-05	28S
Ta-srRNA0461	UCGAUGAAGAACGUAGCGAAAUG	23	81	197	1.23592	8.82016e-06	5.8S
Ta-srRNA0462	CAUCGAUGAAGAACGUAGCGAAAUGCG	27	59	219	1.84495	1.68222e-10	5.8S
Ta-srRNA0463	UUAGAGGAAGGAGAAGUCGUAAC	23	84	194	1.1614	2.77224e-05	18S
Ta-srRNA0464	GAUUCAUGAUAACUCGACGGA	21	79	198	1.27923	4.52752e-06	18S
Ta-srRNA0465	CCAAUGGAACAAUGUAGGCAAGGGAAG	27	62	215	1.74696	1.1611e-09	28S
Ta-srRNA0466	UCCGUAACUUCGGGAAAAGGAUUG	24	106	171	0.644304	0.0205625	28S
Ta-srRNA0467	AAACAGUCGACUCAGAACUGGUA	23	81	196	1.22858	1.00843e-05	28S
Ta-srRNA0468	CAGUUAAAAAGCUCGUAGUUGGACCUU	27	80	196	1.24647	7.7688e-06	18S
Ta-srRNA0469	AUCGAUGAAGAACGUAGCGAA	21	82	193	1.18867	1.93577e-05	5.8S
Ta-srRNA0470	GUAGUUGGACCUUGGGCCGG	20	107	168	0.605257	0.0300533	18S
Ta-srRNA0471	CGCAAGGAAGCUGACGAGCG	20	104	171	0.671752	0.0159654	28S
Ta-srRNA0472	AAAGGAAUUGACGGAAGGGC	20	77	197	1.30887	2.99271e-06	18S
Ta-srRNA0473	AUGUCAAAGUGAAGAAAUUCAACCAAG	27	56	218	1.91348	5.13247e-11	28S
Ta-srRNA0474	GCGACCCCAGGUCAGGCGGGAC	22	104	170	0.663297	0.0174761	28S
Ta-srRNA0475	GAGAAACGGCUACCACAUCCAAGGA	22	167	106	-0.700145	0.0101534	18S
Ta-srRNA0476	UAGAGGAAGGAGAAGUCGUAAC	22	91	182	0.954031	0.000663228	18S
Ta-srRNA0477	AGCUUGAGAAUCGGGCGGCUGUGCC	25	60	213	1.7807	7.03608e-10	28S
Ta-srRNA0478	GAAAGAUGGUGAACUAUGCCUGA	23	70	202	1.48228	1.70762e-07	28S
Ta-srRNA0479	AGAAGUCCAUUGAACCUUAUCA	22	108	163	0.548296	0.0468895	18S
Ta-srRNA0480	GGCGAGAGACCGAUAGCGAACA	22	67	203	1.55248	5.25973e-08	28S
Ta-srRNA0481	CCCGAAAAUGGAUGGCGCUGAAG	23	81	187	1.16081	3.3366e-05	28S
Ta-srRNA0482	GUGUGAAUUGCAGAAUCCCGCGAACC	26	85	181	1.04435	0.00018107	5.8S
Ta-srRNA0483	AUCAUUUAGAGGAAGGAGAAGUCGU	25	69	197	1.46686	2.6189e-07	18S
Ta-srRNA0484	AAGAUGGUGAACUAUGCCUG	20	105	161	0.571094	0.0396103	28S
Ta-srRNA0485	UGACUUGAGAGGUGUAGGAUA	21	94	172	0.825828	0.00337438	28S
Ta-srRNA0486	GUCGAUUAAGACAGCAGGACG	21	75	191	1.30218	3.96667e-06	28S
Ta-srRNA0487	UACUGAUGACAGUGUCGCGAUAGUAA	26	83	183	1.0945	9.01172e-05	28S
Ta-srRNA0488	UUCAACCUAGUACGAGAGGAACCGUUG	27	98	167	0.723255	0.00934811	28S
Ta-srRNA0489	CGAUGAAGAACGUAGCGAAAUGC	23	64	200	1.59698	2.85984e-08	5.8S
Ta-srRNA0490	AAUUGACGGAAGGGCACC	18	156	108	-0.574983	0.038436	18S
Ta-srRNA0491	AAAUGACUUGAGAGGUGUAG	20	89	175	0.929505	0.00101394	28S
Ta-srRNA0492	UGACUUGAGAGGUGUAGGAU	20	91	173	0.880917	0.00182324	28S
Ta-srRNA0493	UAGGCGACGGAAGUUUGAGGCA	22	77	186	1.22603	1.38067e-05	18S
Ta-srRNA0494	GAACAAUGUAGGCAAGGGAAG	21	81	181	1.11379	7.33232e-05	28S
Ta-srRNA0495	UUCAACCUAGUACGAGAGGAACCGUUGA	28	61	201	1.67329	7.72567e-09	28S
Ta-srRNA0496	UUUAGAGGAAGGAGAAGUCGUAACA	25	65	196	1.54552	7.77438e-08	18S
Ta-srRNA0497	CCGGUGAAGUGUUCGGAU	18	182	79	-1.2477	1.0473e-05	18S
Ta-srRNA0498	AAAGAUGGUGAACUAUGCC	19	97	164	0.711901	0.010861	28S
Ta-srRNA0499	AGCAUGAAACAGUCGACUCAGAA	23	84	177	1.02919	0.000239934	28S
Ta-srRNA0500	GGCGACGGAAGUUUGAGGCA	20	87	173	0.945679	0.000875721	18S
Ta-srRNA0501	AGGCUGAAACUUAAAGGAAUUGACG	25	47	213	2.13218	1.30346e-12	18S
Ta-srRNA0502	ACAGUCGACUCAGAACUGGUA	21	79	181	1.14981	4.5324e-05	28S
Ta-srRNA0503	CAUCGAUGAAGAACGUAGCGAAAUGC	26	64	195	1.56047	6.3687e-08	5.8S
Ta-srRNA0504	AGAACUGGUACGGACAAGGG	20	88	171	0.912451	0.00133123	28S
Ta-srRNA0505	GAACAAUGUAGGCAAGGGAAGUC	23	83	176	1.03827	0.000218971	28S
Ta-srRNA0506	CACGACUCUCGGCAACGGAUAUCUCGGCUC	30	34	224	2.67047	3.02793e-17	5.8S
Ta-srRNA0507	UUGAAUGGUCCGGUGAAGUGUUCGG	25	90	168	0.854558	0.00238216	18S
Ta-srRNA0508	UGAAUGGUCCGGUGAAGUGUUCG	23	101	157	0.590794	0.0350065	18S
Ta-srRNA0509	CGUUUAGGCGACGGAAGUUUGAGGC	25	56	202	1.80357	8.11518e-10	18S
Ta-srRNA0510	GAGGAAGGAGAAGUCGUAACA	21	88	170	0.903995	0.00133123	18S
Ta-srRNA0511	AGGAAGGAGAAGUCGUAACAAGGU	24	53	205	1.90408	1.21748e-10	18S
Ta-srRNA0512	GGUGACGGAGAAUUAGGGUUCGAUU	25	89	169	0.879211	0.00178748	18S
Ta-srRNA0513	GGAACAAUGUAGGCAAGGGAAGUC	24	60	198	1.67541	8.5476e-09	28S
Ta-srRNA0514	GGAACAAUGUAGGCAAGGGAAGU	23	69	189	1.40709	8.81935e-07	28S
Ta-srRNA0515	GAUGACAGUGUCGCGAUAGUAA	22	100	158	0.614284	0.0283751	28S
Ta-srRNA0516	UAUGAACCAAUUUGAACUGUGAAAC	25	89	168	0.870655	0.00199954	18S
Ta-srRNA0517	CUACUGAUGACAGUGUCGCGAUA	23	89	168	0.870655	0.00199954	28S
Ta-srRNA0518	CUACUGAUGACAGUGUCGCGAUAGUA	26	90	167	0.845951	0.00265938	28S
Ta-srRNA0519	CCGAGCAUGAAACAGUCGACU	21	87	168	0.903399	0.00115466	28S
Ta-srRNA0520	ACCCACAAAGGGUGUUGGUCGAU	23	64	190	1.52302	1.4168e-07	28S
Ta-srRNA0521	GCUUGAGAAUCGGGCGGCUGUGCC	24	49	205	2.01702	1.68027e-11	28S
Ta-srRNA0522	UCGAUGAAGAACGUAGCGAAAUGCG	25	68	185	1.39727	1.17995e-06	5.8S
Ta-srRNA0523	UUAAAGGAAUUGACGGAAGGGCAC	24	68	185	1.39727	1.17995e-06	18S
Ta-srRNA0524	GACGGAGAAUUAGGGUUCGAUUCC	24	97	156	0.639809	0.0232731	18S
Ta-srRNA0525	UCAGAACUGGUACGGACAAGG	21	61	192	1.60725	3.41122e-08	28S
Ta-srRNA0526	UCGCAUCGAUGAAGAACGUAGCGAA	25	69	183	1.36058	2.18185e-06	5.8S
Ta-srRNA0527	GCAGAUCUUGGUGGUAGUAGCAAA	24	62	190	1.56874	6.8851e-08	28S
Ta-srRNA0528	ACUUAAAGGAAUUGACGGAAGGGCA	25	85	166	0.919639	0.00099602	18S
Ta-srRNA0529	CCGUUUAGGCGACGGAAGUUUGAGGCA	27	74	177	1.21176	2.18605e-05	18S
Ta-srRNA0530	AGGCGUGGAGCCUGCGGCU	19	74	177	1.21176	2.18605e-05	18S
Ta-srRNA0531	UUAAAGGAAUUGACGGAAGGGCACC	25	71	179	1.28757	7.15579e-06	18S
Ta-srRNA0532	UAAAGGAAUUGACGGAAGGGCACCA	25	65	185	1.46225	4.42556e-07	18S
Ta-srRNA0533	GAAUUGACGGAAGGGCAC	18	155	95	-0.750512	0.00737508	18S
Ta-srRNA0534	AAUAGGGACAGUCGGGGGCAU	21	79	171	1.06787	0.000149161	18S
Ta-srRNA0535	AUUAUGACUGAACGCCUCUAAGUCAGA	27	72	178	1.25935	1.09866e-05	28S
Ta-srRNA0536	UAUAGUUUGUUUGAUGGUACGUGCU	25	58	191	1.67232	1.24672e-08	18S
Ta-srRNA0537	AGAGGAACCGUUGAUUCACACA	22	50	199	1.94512	8.41691e-11	28S
Ta-srRNA0538	AACAGUCGACUCAGAACUGGUACGGACAA	29	22	226	3.30849	3.65183e-22	28S
Ta-srRNA0539	GACUCAGAACUGGUACGGACA	21	70	178	1.29992	6.20715e-06	28S
Ta-srRNA0540	UGCAGAUCUUGGUGGUAGUAGCAAA	25	55	193	1.7638	2.5157e-09	28S
Ta-srRNA0541	AGCCCCAUGUCGCACGGAUUCGUC	24	81	167	0.997735	0.000389321	28S
Ta-srRNA0542	GAGGAAGGAGAAGUCGUAACAAGG	24	64	183	1.4689	4.32737e-07	18S
Ta-srRNA0543	AAGUAUGAACCAAUUUGAACUGUGAA	26	77	170	1.09635	0.00010643	18S
Ta-srRNA0544	UUUUGAUCCUUCGAUGUCGGC	21	96	151	0.607781	0.0324547	28S
Ta-srRNA0545	GUUGGUCGAUUAAGACAGCAGGACG	25	55	192	1.75631	2.99793e-09	28S
Ta-srRNA0546	UUGAUGGUACGUGCUACUCGGA	22	92	154	0.69746	0.0142533	18S
Ta-srRNA0547	UGAACCAAUUUGAACUGUGAAA	22	86	160	0.84972	0.00242227	18S
Ta-srRNA0548	AUGACUUGAGAGGUGUAGGAU	21	72	174	1.22658	1.9549e-05	28S
Ta-srRNA0549	CGCAUCGAUGAAGAACGUAGCGAA	24	59	186	1.60947	4.31065e-08	5.8S
Ta-srRNA0550	UGCAGUUAAAAAGCUCGUAGUUGG	24	73	172	1.19005	2.94933e-05	18S
Ta-srRNA0551	GAAAGAUGGUGAACUAUGCCU	21	67	178	1.363	2.51371e-06	28S
Ta-srRNA0552	AUCAUUGUGAAGCAGAAUUCACCAAG	26	82	163	0.945111	0.000789239	28S
Ta-srRNA0553	GGUGUGAAUUGCAGAAUCCCGCGA	24	75	169	1.12575	7.4853e-05	5.8S
Ta-srRNA0554	AGGGCACGCCUGCCUGGGCGUCACGC	26	53	191	1.8021	1.48202e-09	5.8S
Ta-srRNA0555	GUGACGGAGAAUUAGGGUUCGAUU	24	93	151	0.653526	0.0219708	18S
Ta-srRNA0556	AGUAAUGAUUAAUAGGGACAG	21	71	173	1.23842	1.4842e-05	18S
Ta-srRNA0557	GUUGGUCGAUUAAGACAG	18	170	74	-1.24353	1.6932e-05	28S
Ta-srRNA0558	CGAUUGAAUGGUCCGGUG	18	157	86	-0.912383	0.00148843	18S
Ta-srRNA0559	UAAAAAGCUCGUAGUUGGACCUU	23	92	151	0.669102	0.0191638	18S
Ta-srRNA0560	AAGGCUGAAACUUAAAGGAAUUGACG	26	40	203	2.29485	1.44235e-13	18S
Ta-srRNA0561	UGAAAUGACUUGAGAGGUGUAGGA	24	59	184	1.59388	6.03499e-08	28S
Ta-srRNA0562	AUUUAGAGGAAGGAGAAGUCGUA	23	63	178	1.45164	6.84592e-07	18S
Ta-srRNA0563	AAUGGAUGGCGCUGAAGCG	19	91	150	0.67527	0.0183927	28S
Ta-srRNA0564	AACAAUGUAGGCAAGGGAAGU	21	83	158	0.882738	0.00175743	28S
Ta-srRNA0565	GUCGACUCAGAACUGGUACGGACAA	25	53	188	1.77927	2.53628e-09	28S
Ta-srRNA0566	UUAGAGGAAGGAGAAGUCGUAACAA	25	64	176	1.41268	1.31516e-06	18S
Ta-srRNA0567	GCCAAUGGAACAAUGUAGGCAAG	23	74	166	1.11927	8.82399e-05	28S
Ta-srRNA0568	GAAAGAUGGUGAACUAUGCCUGAG	24	51	189	1.84228	8.51339e-10	28S
Ta-srRNA0569	CCAAUGGAACAAUGUAGGCAAGGG	24	88	152	0.742659	0.00824629	28S
Ta-srRNA0570	UUUAGAGGAAGGAGAAGUCGUAAC	24	71	168	1.19614	3.06053e-05	18S
Ta-srRNA0571	UAUAGUUUGUUUGAUGGUACGUG	23	82	157	0.891046	0.00163632	18S
Ta-srRNA0572	CGGGUUCUGAAACCUGGGA	19	88	151	0.733144	0.00917342	28S
Ta-srRNA0573	GCCAAUGGAACAAUGUAGGCAAGGG	25	74	165	1.11056	0.000101288	28S
Ta-srRNA0574	ACCUAGUACGAGAGGAACCGUUGA	24	87	152	0.759124	0.00702483	28S
Ta-srRNA0575	CGAUUGAAUGGUCCGGUGAAGUG	23	81	157	0.908722	0.00134708	18S
Ta-srRNA0576	CAAUGGAACAAUGUAGGCAAGGGAAGUC	28	35	203	2.48687	5.01939e-15	28S
Ta-srRNA0577	UCUGGCCAAUGGAACAAUGUAGGCAA	26	78	160	0.990371	0.000497711	28S
Ta-srRNA0578	AUGAUUCAUGAUAACUCGACGGAU	24	63	174	1.41888	1.10719e-06	18S
Ta-srRNA0579	AAUGACUUGAGAGGUGUAGGAU	22	68	169	1.26687	1.14179e-05	28S
Ta-srRNA0580	GGUGUGGACUGUUGUCGGCCG	21	72	165	1.15002	6.11447e-05	28S
Ta-srRNA0581	AUGAAGAACGUAGCGAAAUGCG	22	77	159	0.999919	0.000455393	5.8S
Ta-srRNA0582	GGUGUGAAUUGCAGAAUCCCGCG	23	65	171	1.3488	3.39977e-06	5.8S
Ta-srRNA0583	AGGCGACGGAAGUUUGAGGCAA	22	70	166	1.1993	3.11853e-05	18S
Ta-srRNA0584	GAGUAAUGAUUAAUAGGGACA	21	68	168	1.25831	1.32622e-05	18S
Ta-srRNA0585	UACUGAUGACAGUGUCGCGAUAG	23	85	151	0.783114	0.00563332	28S
Ta-srRNA0586	CGGGGUGUGGACUGUUGUCGGC	22	56	180	1.63732	3.69487e-08	28S
Ta-srRNA0587	AUGACUGAACGCCUCUAAGUCAG	23	78	157	0.963085	0.000730726	28S
Ta-srRNA0588	UGGAACAAUGUAGGCAA	17	170	64	-1.4526	7.89775e-07	28S
Ta-srRNA0589	GCUUGAGAAUCGGGCGGCUGU	21	86	148	0.737338	0.00922377	28S
Ta-srRNA0590	UAAAAAGCUCGUAGUUGGA	19	149	84	-0.870888	0.00263502	18S
Ta-srRNA0591	AGAGGAAGGAGAAGUCGUAA	20	86	147	0.727565	0.0102716	18S
Ta-srRNA0592	UGAUGGUACGUGCUACUCGGA	21	92	141	0.570334	0.0491782	18S
Ta-srRNA0593	AUCCGUAACUUCGGGAAAAGGAUUG	25	64	169	1.35417	3.3913e-06	28S
Ta-srRNA0594	GUGUGAAUUGCAGAAUCCCGCGAACCAU	28	52	180	1.744	6.89655e-09	5.8S
Ta-srRNA0595	GCAUCGAUGAAGAACGUAGCGAAAUG	26	41	190	2.16392	3.64917e-12	5.8S
Ta-srRNA0596	GGUGACGGAGAAUUAGGGUUCGA	23	79	152	0.898081	0.00167629	18S
Ta-srRNA0597	UAGUUUGUUUGAUGGUACGUGCUACU	26	82	149	0.815657	0.00420714	18S
Ta-srRNA0598	GAGAGACCGAUAGCGAACAAGU	22	46	185	1.95993	1.55317e-10	28S
Ta-srRNA0599	CGAUGAAGAACGUAGCGAAAUGCGA	25	58	172	1.52127	2.65335e-07	5.8S
Ta-srRNA0600	GGCCAAUGGAACAAUGUAGGCA	22	76	154	0.972689	0.000701273	28S
Ta-srRNA0601	UCUCGCAUCGAUGAAGAACGUA	22	53	176	1.68418	1.82343e-08	5.8S
Ta-srRNA0602	UCCGGUGAAGUGUUCGGA	18	154	75	-1.08171	0.000207908	18S
Ta-srRNA0603	GAGGAAGGAGAAGUCGUAAC	20	77	152	0.935017	0.00111953	18S
Ta-srRNA0604	UGUCGGGACCCGAAAGAUGGU	21	46	183	1.94426	2.28433e-10	28S
Ta-srRNA0605	GAGCUUGACUCUAGUCCGACUUUGU	25	78	151	0.906916	0.00155565	28S
Ta-srRNA0606	AUCGAUGAAGAACGUAGCGAAAUGC	25	43	185	2.05696	3.12454e-11	5.8S
Ta-srRNA0607	AAACAGUCGACUCAGAACUGGUACGGAC	28	27	201	2.84549	1.36535e-17	28S
Ta-srRNA0608	GGCCAAUGGAACAAUGUAGGCAA	23	70	158	1.1281	9.88308e-05	28S
Ta-srRNA0609	UGAACUAUGCCUGAGCG	17	160	67	-1.29924	1.00717e-05	28S
Ta-srRNA0610	AGAGACCGAUAGCGAACAAGUACC	24	41	186	2.13324	8.19506e-12	28S
Ta-srRNA0611	CACGACUCUCGGCAACG	17	153	73	-1.11124	0.000146626	5.8S
Ta-srRNA0612	GACGGAAGUUUGAGGCAAUA	20	63	163	1.32473	6.37582e-06	18S
Ta-srRNA0613	AGUAAUGAUUAAUAGGGACAGU	22	64	162	1.29318	1.01533e-05	18S
Ta-srRNA0614	AUAGUUUGUUUGAUGGUACGUGCUAC	26	66	160	1.23097	2.4895e-05	18S
Ta-srRNA0615	UGUUUGAUGGUACGUGCUA	19	135	91	-0.613349	0.0357554	18S
Ta-srRNA0616	GCGACCCCAGGUCAGGCGGG	20	79	147	0.849866	0.00308117	28S
Ta-srRNA0617	AAGGACUUUGAAAAGAGAGUCAA	23	87	139	0.63025	0.0272892	28S
Ta-srRNA0618	CGAUGAAGAACGUAGCGAAA	20	68	157	1.16069	6.76552e-05	5.8S
Ta-srRNA0619	GGCAAUAACAGGUCUGUGAUGC	22	79	146	0.840027	0.00347423	18S
Ta-srRNA0620	AAUAGGGACAGUCGGGGGCAUU	22	74	151	0.982742	0.00067172	18S
Ta-srRNA0621	CUAGUACGAGAGGAACCGUUGA	22	82	143	0.756411	0.00833854	28S
Ta-srRNA0622	CUAGUACGAGAGGAACCGUUGAU	23	69	156	1.13046	0.000101765	28S
Ta-srRNA0623	UCAUUUAGAGGAAGGAGAAGUCGUAA	26	39	185	2.1974	3.04384e-12	18S
Ta-srRNA0624	GAAAGAUGGUGAACUAUGCCUG	22	65	159	1.24391	2.17265e-05	28S
Ta-srRNA0625	AUCAUUUAGAGGAAGGAGAAGUCG	24	57	166	1.49512	5.09355e-07	18S
Ta-srRNA0626	UGACGGAGAAUUAGGGUUCGA	21	77	146	0.876963	0.00237443	18S
Ta-srRNA0627	GUAACUUCGGGAAAAGGAUUGGCU	24	59	164	1.42799	1.4541e-06	28S
Ta-srRNA0628	GUUAAAAAGCUCGUAGUUGGACCUU	25	74	148	0.953815	0.000996469	18S
Ta-srRNA0629	AGAGGAAGGAGAAGUCGUAAC	21	74	148	0.953815	0.000996469	18S
Ta-srRNA0630	UAUCAUUUAGAGGAAGGAGAAGUCGU	26	65	157	1.22567	2.94932e-05	18S
Ta-srRNA0631	UCGAUGAAGAACGUAGCGAAA	21	66	155	1.1852	5.28704e-05	5.8S
Ta-srRNA0632	UGGUCGAUUAAGACAGCAGGACG	23	57	164	1.47764	7.16498e-07	28S
Ta-srRNA0633	GAUGAAGAACGUAGCGAAAUG	21	60	160	1.3682	3.94267e-06	5.8S
Ta-srRNA0634	ACACGACUCUCGGCAACGGAUAUCUCGGCU	30	17	203	3.52334	2.77466e-22	5.8S
Ta-srRNA0635	CGUUUAGGCGACGGAAGUUUGAGGCAA	27	43	177	1.99323	1.26075e-10	18S
Ta-srRNA0636	CGGGUGACGGAGAAUUAGGGUUCGA	25	67	153	1.14482	9.32613e-05	18S
Ta-srRNA0637	AUAGUUUGUUUGAUGGUACGUG	22	83	137	0.677167	0.018799	18S
Ta-srRNA0639	GUAUGAACCAAUUUGAACUGUGAAACUGC	29	18	201	3.42718	1.49423e-21	18S
Ta-srRNA0640	GGCGACGUUAGGAAGUCCGGAG	22	69	150	1.07392	0.000240012	28S
Ta-srRNA0641	GCAUCGAUGAAGAACGUAGCGAAAUGCG	28	42	176	2.01891	8.93462e-11	5.8S
Ta-srRNA0642	AUAACAGGUCUGUGAUGC	18	131	87	-0.634756	0.0308604	18S
Ta-srRNA0643	ACACGACUCUCGGCAAC	17	162	55	-1.60128	1.09513e-07	5.8S
Ta-srRNA0644	UCGCGAGAAGUCCAUUGAACC	21	79	138	0.7588	0.00887748	18S
Ta-srRNA0645	AGGCGUGGAGCCUGCGGCUU	20	81	135	0.691107	0.0171603	18S
Ta-srRNA0646	ACGGAGAAUUAGGGUUCGAUU	21	80	136	0.719638	0.0131283	18S
Ta-srRNA0647	CGGAUUAUGACUGAACGCCUCUAAGUCAGA	30	18	198	3.4055	3.12897e-21	28S
Ta-srRNA0648	AGAGACCGAUAGCGAACAAGUAC	23	52	164	1.60979	1.04648e-07	28S
Ta-srRNA0649	AGGUCUGUGAUGCCCUUAGAUGUUC	25	80	135	0.709001	0.0146661	18S
Ta-srRNA0650	UAUCAUUUAGAGGAAGGAGAAGUCG	25	52	163	1.60098	1.25416e-07	18S
Ta-srRNA0651	GUUAACGAACGAGACCUCAGC	21	68	147	1.06582	0.000287341	18S
Ta-srRNA0652	CUAUUGUGUUGGCCUUCGG	19	148	66	-1.20851	4.76123e-05	18S
Ta-srRNA0653	AGGAAGGAGAAGUCGUAACAA	21	59	155	1.34663	6.45113e-06	18S
Ta-srRNA0654	GAUUGAAUGGUCCGGUGAAGUGUU	24	83	131	0.612619	0.0349922	18S
Ta-srRNA0655	AGAGGAAGGAGAAGUCGUAACAAGG	25	42	172	1.98577	2.00708e-10	18S
Ta-srRNA0656	CUCAGAACUGGUACGGACAAGGG	23	59	155	1.34663	6.45113e-06	28S
Ta-srRNA0657	UUUUUGAUCCUUCGAUGUCGGC	22	69	145	1.02505	0.000485006	28S
Ta-srRNA0658	UGUGAAUUGCAGAAUCCCGCGAACCAUCG	29	29	184	2.61544	3.51676e-15	5.8S
Ta-srRNA0659	UCGAGUUGGAGCACGCCUGUCGGG	24	68	145	1.04608	0.000381815	28S
Ta-srRNA0660	UCGAGUUGGAGCACGCCUGUCGGGA	25	62	151	1.23754	3.11819e-05	28S
Ta-srRNA0661	CGGUGCAGAUCUUGGUGGUA	20	82	130	0.619036	0.0336881	28S
Ta-srRNA0662	AAAUGACUUGAGAGGUGUAGG	21	68	144	1.0361	0.000439823	28S
Ta-srRNA0663	CGAGAUUCCCACUGUCCCUGUCUACUAUC	22	61	151	1.26095	2.31266e-05	28S
Ta-srRNA0664	AUGAAGAACGUAGCGAAAUGCGA	23	67	144	1.05743	0.000344884	5.8S
Ta-srRNA0665	AUCGAUGAAGAACGUAGCGAAAUGCGA	27	49	162	1.67763	4.27343e-08	5.8S
Ta-srRNA0666	GGUGACGGAGAAUUAGGGUUCGAU	24	66	145	1.08907	0.000232299	18S
Ta-srRNA0667	GUGACGGAGAAUUAGGGUUCGAUUCC	26	81	130	0.636711	0.0292089	18S
Ta-srRNA0668	CAUUGUCAGGUGGGGAGUUUG	21	78	133	0.723957	0.0132736	28S
Ta-srRNA0669	GCAUCGAUGAAGAACGUAGCGAAA	24	48	162	1.7073	2.75129e-08	5.8S
Ta-srRNA0670	GACGGAAGUUUGAGGCAAUAA	21	65	145	1.11105	0.00017947	18S
Ta-srRNA0671	CGGAGAAUUAGGGUUCGAUUCCGGA	25	74	136	0.831933	0.00459361	18S
Ta-srRNA0672	UCGGGGUGUGGACUGUUGUCGG	22	45	165	1.82661	3.80233e-09	28S
Ta-srRNA0673	CGAGAGACCGAUAGCGAACA	20	63	147	1.1758	7.73197e-05	28S
Ta-srRNA0674	GGUGACGGAGAAUUAGGGUUCG	22	53	156	1.51028	6.53456e-07	18S
Ta-srRNA0675	CCUGUCGGGACCCGAAAGAUGGUG	24	49	160	1.65972	6.21813e-08	28S
Ta-srRNA0676	CCCGAAAAUGGAUGGCGCUGA	21	81	127	0.603061	0.0397853	28S
Ta-srRNA0677	GGGAAAGAAGACCCUGUUGAG	21	65	143	1.09103	0.000241173	28S
Ta-srRNA0678	GAGGAAGGAGAAGUCGUAACAAGGU	25	42	165	1.92587	8.31303e-10	18S
Ta-srRNA0679	CGAGCAUGAAACAGUCGACUC	21	75	132	0.769572	0.00895351	28S
Ta-srRNA0680	ACUCAGAACUGGUACGGACAAGGG	24	62	145	1.17909	7.94906e-05	28S
Ta-srRNA0681	GAAGACAUUGUCAGGUGG	18	133	74	-0.889715	0.00273754	28S
Ta-srRNA0682	AAGGACUUUGAAAAGAGAGUCA	22	69	138	0.953731	0.00127196	28S
Ta-srRNA0683	UCGAUGAAGAACGUAGCGAAAUGC	24	52	154	1.5191	6.37106e-07	5.8S
Ta-srRNA0684	CUCGCAUCGAUGAAGAACGUAGCGAA	26	47	159	1.71065	3.11676e-08	5.8S
Ta-srRNA0685	UUAAAAAGCUCGUAGUUGGACCUU	24	66	140	1.03848	0.000479246	18S
Ta-srRNA0686	AAGACGAACAACUGCGAAAG	20	59	147	1.27024	2.38716e-05	18S
Ta-srRNA0687	UUAUAGUUUGUUUGAUGGUA	20	135	71	-0.970831	0.0011101	18S
Ta-srRNA0688	GAUUAUGACUGAACGCCUCUAAGUCAGA	28	57	149	1.33937	9.06517e-06	28S
Ta-srRNA0689	GAAGACAUUGUCAGGUG	17	157	49	-1.72233	2.12266e-08	28S
Ta-srRNA0690	AGAGGAACCGUUGAUUCACAC	21	34	172	2.28963	1.61674e-12	28S
Ta-srRNA0691	GCAUCGAUGAAGAACGUAGCGAAAU	25	58	147	1.29485	1.74593e-05	5.8S
Ta-srRNA0692	AAAUUCUUGGAUUUAUGAAAGACG	24	50	155	1.58488	2.39932e-07	18S
Ta-srRNA0693	AGAAGACCCUGUUGAGCUUGAC	22	66	139	1.02815	0.000553123	28S
Ta-srRNA0694	GGGACUAUCGCCGUUUAGGCGACGGAA	27	68	136	0.953713	0.00133853	18S
Ta-srRNA0695	ACGGAAGUUUGAGGCAAUAACAG	23	53	151	1.46333	1.58877e-06	18S
Ta-srRNA0696	UAAAAAGCUCGUAGUUGGACCUUG	24	76	128	0.706144	0.0168633	18S
Ta-srRNA0697	UCGAUUAAGACAGCAGGACG	20	80	124	0.586502	0.0470028	28S
Ta-srRNA0698	CGCCUGUCGGGACCCGAAAGAUGG	24	50	154	1.57555	2.88628e-07	28S
Ta-srRNA0699	GAAGACAUUGUCAGGUGGGGA	21	72	132	0.828367	0.00516514	28S
Ta-srRNA0700	AGAGGAACCGUUGAUUCACA	20	53	151	1.46333	1.58877e-06	28S
Ta-srRNA0701	CAGUUAAAAAGCUCGUAGUUGGACCUUG	28	37	166	2.11687	4.02536e-11	18S
Ta-srRNA0702	UAAAGGAAUUGACGGAAGGGC	21	66	137	1.00726	0.000735631	18S
Ta-srRNA0703	UCAGAACUGGUACGGACAAGGG	22	52	151	1.49074	1.0928e-06	28S
Ta-srRNA0704	CUAGUACGAGAGGAACCGUUGAUUCA	26	45	158	1.76412	1.5063e-08	28S
Ta-srRNA0705	CGGAAGUUUGAGGCAAUAACA	21	64	138	1.06205	0.000390454	18S
Ta-srRNA0706	CUGGCCAAUGGAACAAUGUAGGCA	24	65	137	1.02925	0.000578653	28S
Ta-srRNA0707	AACAAUGUAGGCAAGGGAAGUC	22	64	138	1.06205	0.000390454	28S
Ta-srRNA0708	GAAAGAUGGUGAACUAUGCCUGAGCGGG	28	40	162	1.9696	5.26869e-10	28S
Ta-srRNA0709	UGAAUUGCAGAAUCCCGCGAACCAU	25	67	134	0.953694	0.00140966	5.8S
Ta-srRNA0710	UGUUUGAUGGUACGUGCUACUCGGA	25	71	130	0.826506	0.00548392	18S
Ta-srRNA0711	GUUUGAUGGUACGUGCUACUCGGAU	25	73	128	0.764151	0.0101401	18S
Ta-srRNA0712	CGAGUUGGAGCACGCCUGUCGGGA	24	52	149	1.47152	1.56463e-06	28S
Ta-srRNA0713	CCAGCCCCAUGUCGCACGGAUUCGUC	26	62	139	1.11818	0.000199843	28S
Ta-srRNA0714	UCAUUUAGAGGAAGGAGAAGUC	22	64	136	1.04101	0.000523555	18S
Ta-srRNA0715	AAGGAAUUGACGGAAGGGCACCACC	25	58	142	1.24497	3.96207e-05	18S
Ta-srRNA0716	UGAAAUGACUUGAGAGGUGUAGG	23	54	146	1.38788	5.47316e-06	28S
Ta-srRNA0717	AAGCUCGUAGUUGGACCUUGG	21	71	128	0.80416	0.00704604	18S
Ta-srRNA0718	CAAGGCUGAAACUUAAAGGAAUUGACG	27	35	164	2.1793	1.80953e-11	18S
Ta-srRNA0719	CGGGUGACGGAGAAUUAGGGUUCGAUU	27	53	146	1.41479	3.84535e-06	18S
Ta-srRNA0720	GUCGACUCAGAACUGGUACGGAC	23	53	146	1.41479	3.84535e-06	28S
Ta-srRNA0721	UGUGAAGCAGAAUUCACC	18	164	35	-2.26915	2.00706e-12	28S
Ta-srRNA0722	AGAGACCGAUAGCGAACAAGUACCG	25	44	155	1.76882	1.69804e-08	28S
Ta-srRNA0723	GUUGGUGGAGCGAUUUGUCUGGUU	24	45	153	1.71777	4.02816e-08	18S
Ta-srRNA0724	GUGUUGGUCGAUUAAGACAGCA	22	66	132	0.953674	0.00148575	28S
Ta-srRNA0725	UAGCCCCGAAAAUGGAUGGCG	21	77	121	0.606261	0.0421454	28S
Ta-srRNA0726	GGUGAAGUGUUCGGAUCGCG	20	77	120	0.594301	0.0467752	18S
Ta-srRNA0727	GAAAGAUGGUGAACUAUGCC	20	54	143	1.35796	9.2092e-06	28S
Ta-srRNA0728	AGAACUGGUACGGACAA	17	140	57	-1.33948	1.08721e-05	28S
Ta-srRNA0729	ACCUAGUACGAGAGGAACCGUUGAUUCA	28	37	160	2.0638	1.46726e-10	28S
Ta-srRNA0730	CAUCGAUGAAGAACGUAGCGAAAUGCGA	28	47	149	1.61701	2.12235e-07	5.8S
Ta-srRNA0731	UAUGAACCAAUUUGAACUGUGAAACUGC	28	40	156	1.91519	1.84367e-09	18S
Ta-srRNA0732	AGAGACCGAUAGCGAACAAGU	21	56	140	1.27504	2.96094e-05	28S
Ta-srRNA0733	CAUUUAGAGGAAGGAGAAGUCGUAA	25	55	140	1.30098	2.14852e-05	18S
Ta-srRNA0734	AUAGGGACAGUCGGGGGCA	19	75	120	0.632207	0.0350388	18S
Ta-srRNA0735	AAGGACUUUGAAAAGAGAGUCAAA	24	61	134	1.08879	0.000328173	28S
Ta-srRNA0736	UAGGCGACGGAAGUUUGAGGCAA	23	52	142	1.40216	5.46034e-06	18S
Ta-srRNA0737	UGAAGUGUUCGGAUCGCGGCG	21	54	140	1.32739	1.54564e-05	18S
Ta-srRNA0738	GAUUCAUGAUAACUCGACGGAU	22	59	135	1.1475	0.000163244	18S
Ta-srRNA0739	CCGAGCAUGAAACAGUCGACUC	22	71	123	0.746732	0.0130042	28S
Ta-srRNA0740	GUGUGAAUUGCAGAAUCCCGCG	22	59	134	1.13678	0.000191087	5.8S
Ta-srRNA0741	GCAGUUAAAAAGCUCGUAGUUGGACCUUG	29	20	173	3.05988	1.15966e-17	18S
Ta-srRNA0742	UUGCAGUUAAAAAGCUCGUAGUUG	24	72	121	0.702962	0.019543	18S
Ta-srRNA0743	GGAAUUGACGGAAGGGCACCA	21	63	130	0.998656	0.000983394	18S
Ta-srRNA0744	UUGCAGUUAAAAAGCUCGUAGUUGG	25	52	141	1.39197	6.52164e-06	18S
Ta-srRNA0745	UGGCCAAUGGAACAAUGUAGGCAAGG	26	65	128	0.931309	0.00207173	28S
Ta-srRNA0746	GGGACCCGAAAGAUGGUGAACUA	23	53	140	1.3543	1.10212e-05	28S
Ta-srRNA0747	GGUCGAUUAAGACAGCAGGACG	22	50	143	1.46872	2.18392e-06	28S
Ta-srRNA0748	AUGGAACAAUGUAGGCA	17	149	44	-1.8018	9.59792e-09	28S
Ta-srRNA0749	GGCCAAUGGAACAAUGUAGGCAAG	24	55	138	1.28024	3.01443e-05	28S
Ta-srRNA0750	GAGAGACCGAUAGCGAACAA	20	54	139	1.31706	1.83571e-05	28S
Ta-srRNA0751	CACGACUCUCGGCAAC	16	165	26	-2.70496	1.45341e-15	5.8S
Ta-srRNA0752	AGAGGGAGCCUGAGAAACGG	20	62	128	0.999348	0.0010349	18S
Ta-srRNA0753	AAAGCUCGUAGUUGGACCUUG	21	71	119	0.699086	0.0209061	18S
Ta-srRNA0754	AAGCUCGUAGUUGGACCU	18	119	71	-0.78901	0.00905897	18S
Ta-srRNA0755	UGAUGGUACGUGCUACUCGGAU	22	65	125	0.897127	0.00313256	18S
Ta-srRNA0756	GCAUGAAACAGUCGACUCAGAA	22	54	136	1.28561	3.06913e-05	28S
Ta-srRNA0757	GAAACAGUCGACUCAGAACUGGUA	24	51	139	1.39933	6.52308e-06	28S
Ta-srRNA0758	GGGGUGUGGACUGUUGUCGGCC	22	49	141	1.4775	2.1547e-06	28S
Ta-srRNA0759	CGAGAGACCGAUAGCGAACAA	21	52	138	1.36098	1.1093e-05	28S
Ta-srRNA0760	AUCCAGCCCCAUGUCGCACGGAUUCGUC	28	66	124	0.863566	0.00442367	28S
Ta-srRNA0761	UGUGAAUUGCAGAAUCCCGCGAAC	24	59	130	1.0931	0.000356973	5.8S
Ta-srRNA0762	GAGGAAGGAGAAGUCGUAACAA	22	56	133	1.20111	9.45419e-05	18S
Ta-srRNA0763	UAUAGUUUGUUUGAUGGUACGUGC	24	58	131	1.12876	0.000232343	18S
Ta-srRNA0764	CCAAUGGAACAAUGUAGGCAAGGGAA	26	51	138	1.38892	7.8046e-06	28S
Ta-srRNA0765	AUUGAAUGGUCCGGUGAAGUGUUCGG	26	56	132	1.19023	0.000111411	18S
Ta-srRNA0766	AUUCAUGAUAACUCGACGGAU	21	66	122	0.840131	0.0057683	18S
Ta-srRNA0767	AGUAUGAACCAAUUUGAACUGUGAAAC	27	42	146	1.74952	4.0087e-08	18S
Ta-srRNA0768	UGGCCAAUGGAACAAUGUAGGC	22	57	131	1.15379	0.000175306	28S
Ta-srRNA0769	CUUGAGAGGUGUAGGAU	17	140	48	-1.5868	3.63091e-07	28S
Ta-srRNA0770	AAAUGACUUGAGAGGUGUAGGAU	23	43	145	1.70576	7.86786e-08	28S
Ta-srRNA0771	UCGGUGCAGAUCUUGGUGGU	20	49	139	1.4569	3.1192e-06	28S
Ta-srRNA0772	UGAAACAGUCGACUCAGAACUGGUACGG	28	30	158	2.34712	2.46972e-12	28S
Ta-srRNA0773	GUUGGAGCACGCCUGUCGGGA	21	64	124	0.907876	0.00289603	28S
Ta-srRNA0774	CCCGAAAAUGGAUGGCGCUGAAGC	24	63	125	0.942129	0.00201516	28S
Ta-srRNA0775	GAUCCUUCGAUGUCGGCUCU	20	65	123	0.873881	0.00411171	28S
Ta-srRNA0776	AUGACUGAACGCCUCUAAGUCA	22	72	116	0.642145	0.0345443	28S
Ta-srRNA0777	CCUAGUACGAGAGGAACCGUUGA	23	55	133	1.22705	6.98299e-05	28S
Ta-srRNA0778	AGAGACCGAUAGCGAACAAG	20	60	128	1.04656	0.000630012	28S
Ta-srRNA0779	GAGAGGGAGCCUGAGAAACGG	21	53	134	1.29116	3.12504e-05	18S
Ta-srRNA0780	ACGGAAGUUUGAGGCAAUAA	20	60	127	1.03525	0.000732818	18S
Ta-srRNA0781	GCUGAAACUUAAAGGAAUUGACG	23	50	137	1.40694	6.52184e-06	18S
Ta-srRNA0782	CCAUUGGAGGGCAAGUCUGGU	21	64	122	0.884442	0.00381483	18S
Ta-srRNA0783	AAAGGACUUUGAAAAGAGAGUCAAA	25	70	116	0.682717	0.0251597	28S
Ta-srRNA0784	AAGCUCGUAGUUGGACC	17	132	53	-1.35939	1.11627e-05	18S
Ta-srRNA0785	CUUAAAGGAAUUGACGGAAGGGCAC	25	51	134	1.34653	1.5946e-05	18S
Ta-srRNA0786	AUAGGGACAGUCGGGGGCAUU	21	56	129	1.1571	0.000181804	18S
Ta-srRNA0787	UUGUGAAAUGACUUGAGAGGU	21	63	122	0.907118	0.00307361	28S
Ta-srRNA0788	CUGUCGGGACCCGAAAGAUGGUG	23	49	136	1.42546	5.42317e-06	28S
Ta-srRNA0789	UUGGCUCUGAGGACUGGGCU	20	54	131	1.23162	7.17401e-05	28S
Ta-srRNA0790	ACGACUCUCGGCAACGG	17	146	38	-1.98333	7.24792e-10	5.8S
Ta-srRNA0791	GGUGAAGUGUUCGGAUCGCGG	21	69	115	0.690962	0.0239876	18S
Ta-srRNA0792	GAAGUGUUCGGAUCGCGGCG	20	65	119	0.826235	0.00701702	18S
Ta-srRNA0793	CCGUUUAGGCGACGGAAGUUUGAGGCAA	28	40	144	1.79981	2.2749e-08	18S
Ta-srRNA0794	AGGCGACGGAAGUUUGAGGCAAUA	24	39	145	1.8462	1.10655e-08	18S
Ta-srRNA0795	ACAGUCGACUCAGAACUGGUACGGACAAG	29	12	172	3.78262	2.50627e-22	28S
Ta-srRNA0796	CAAUGGAACAAUGUAGGCAAGGGAAGUCG	29	18	166	3.15136	8.63017e-18	28S
Ta-srRNA0797	GAGCUUGACUCUAGUCCGACUUUG	24	56	128	1.14588	0.000213827	28S
Ta-srRNA0798	CUCGGGGUGUGGACUGUUGUCGG	23	40	144	1.79981	2.2749e-08	28S
Ta-srRNA0799	ACGGAAGUUUGAGGCAAUA	19	71	112	0.611719	0.0462254	18S
Ta-srRNA0800	GGUGGAGCGAUUUGUCUGGUUAA	23	65	118	0.814073	0.00800343	18S
Ta-srRNA0801	AGGCGUGGAGCCUGCGGCUUAA	22	64	118	0.836398	0.00655666	18S
Ta-srRNA0802	AGUAUGAACCAAUUUGAACUGUGAAA	26	57	125	1.08622	0.000455892	18S
Ta-srRNA0803	GAGAGACCGAUAGCGAACAAGUAC	24	31	151	2.23468	2.54591e-11	28S
Ta-srRNA0804	AUGAAGAACGUAGCGAAAUG	20	60	121	0.965505	0.00179054	5.8S
Ta-srRNA0805	AUCAUUGCAAUUGUUGGUCUUCA	23	56	125	1.1117	0.000346774	18S
Ta-srRNA0806	GUGAAGUGUUCGGAUCGCGGC	21	60	121	0.965505	0.00179054	18S
Ta-srRNA0807	AAAGCUCGUAGUUGGACCUUGG	22	61	120	0.929746	0.00261044	18S
Ta-srRNA0808	UUGAUCCUUCGAUGUCGGCU	20	57	124	1.07465	0.000533553	28S
Ta-srRNA0809	CCAAUGGAACAAUGUAGGCAAGGGAAGU	28	27	154	2.4615	6.96475e-13	28S
Ta-srRNA0810	UUAUGACUGAACGCCUCUAAGUCAGAA	27	53	128	1.22514	8.74176e-05	28S
Ta-srRNA0811	UUAGGCGACGGAAGUUUGAGGCA	23	47	133	1.45327	4.45925e-06	18S
Ta-srRNA0812	GAUAGAUCAUUGCAAUUGUUGGU	23	56	124	1.10013	0.000406958	18S
Ta-srRNA0813	UGUUUGAUGGUACGUGCU	18	109	71	-0.662513	0.0303057	18S
Ta-srRNA0814	GUCGAUUAAGACAGCAGGAC	20	70	110	0.606182	0.0496407	28S
Ta-srRNA0815	GGUCGGAAGCGGGGCAUGUCCC	22	38	142	1.85342	1.24721e-08	28S
Ta-srRNA0816	AGGGACUAUCGCCGUUUAGGCGACGGAAG	29	30	149	2.26258	2.06439e-11	18S
Ta-srRNA0817	GAGGCAAUAACAGGUCUGUG	20	67	112	0.695228	0.0245118	18S
Ta-srRNA0818	GAUUGAAUGGUCCGGUGA	18	108	71	-0.649231	0.0340102	18S
Ta-srRNA0819	GACGGAGAAUUAGGGUUCGAUUCCGGAG	28	35	144	1.99182	1.53819e-09	18S
Ta-srRNA0820	UGACGGAGAAUUAGGGUUCGAUUCCGGA	28	34	145	2.04347	6.81621e-10	18S
Ta-srRNA0821	CGAUGAUUCAUGAUAACUCGACGGAU	26	47	132	1.44239	5.38454e-06	18S
Ta-srRNA0822	AAGACAUUGUCAGGUGGGGAG	21	63	116	0.834439	0.00700061	28S
Ta-srRNA0823	UCUGGCCAAUGGAACAAUGUAGGCA	25	57	122	1.05121	0.000729458	28S
Ta-srRNA0824	UGUCGGGACCCGAAAGAUGGUG	22	45	134	1.52664	1.66646e-06	28S
Ta-srRNA0825	UCGAGUUGGAGCACGCCUGUCGG	23	48	131	1.40114	9.43666e-06	28S
Ta-srRNA0826	AGUCGACGGGUUCUGAAACCUGGGAUG	27	66	113	0.729692	0.0182482	28S
Ta-srRNA0827	UCGGGGUGUGGACUGUUGUCGGCC	24	49	130	1.36042	1.62687e-05	28S
Ta-srRNA0828	GGUGGAGCGAUUUGUCUGGUU	21	55	122	1.10263	0.000425708	18S
Ta-srRNA0829	CGGGUGACGGAGAAUUAGGGUUCG	24	56	121	1.06483	0.000655358	18S
Ta-srRNA0830	ACUUCGGGAAAAGGAUUGGCU	21	51	126	1.25781	6.544e-05	28S
Ta-srRNA0831	GCCAAUGGAACAAUGUAGGCAAGGGA	26	63	114	0.809376	0.00914753	28S
Ta-srRNA0832	AAAAGCUCGUAGUUGGACCUUG	22	57	119	1.01533	0.00116034	18S
Ta-srRNA0833	UGACGGAGAAUUAGGGUUCGAUUC	24	62	114	0.832414	0.00748214	18S
Ta-srRNA0834	CCAAUGGAACAAUGUAGGCAAG	22	52	124	1.2068	0.000126865	28S
Ta-srRNA0835	UCGACUCAGAACUGGUACGGACAAGG	26	27	149	2.41392	2.3718e-12	28S
Ta-srRNA0836	UGACUGAACGCCUCUAAGUCAG	22	67	109	0.656102	0.0349671	28S
Ta-srRNA0837	CUACUGAUGACAGUGUCGCGAU	22	57	119	1.01533	0.00116034	28S
Ta-srRNA0838	UCGGGGUGUGGACUGUUGUCGGC	23	46	130	1.45133	5.36053e-06	28S
Ta-srRNA0839	GAUGAAGAACGUAGCGAAAUGCG	23	58	117	0.965866	0.00201021	5.8S
Ta-srRNA0840	GUGAAGUGUUCGGAUCGCGGCG	22	54	121	1.11718	0.000378508	18S
Ta-srRNA0841	GUGGACUGUUGUCGGCC	17	134	41	-1.75043	4.89261e-08	28S
Ta-srRNA0842	GAUGAAGAACGUAGCGAAAUGC	22	40	134	1.69607	1.84722e-07	5.8S
Ta-srRNA0843	UCUCGCAUCGAUGAAGAACGUAGCGAA	27	45	129	1.47183	4.39607e-06	5.8S
Ta-srRNA0844	GAUUGAAUGGUCCGGUG	17	136	38	-1.88105	6.58459e-09	18S
Ta-srRNA0845	GAUGAUUCAUGAUAACUCGACGGAU	25	37	137	1.8401	2.17959e-08	18S
Ta-srRNA0846	CUGGCCAAUGGAACAAUGUAGGCAAG	26	51	123	1.22308	0.000110333	28S
Ta-srRNA0847	AAAUGGAUGGCGCUGAAGC	19	66	108	0.664476	0.0334325	28S
Ta-srRNA0848	AGGGGCGAAAGACUAAUCG	19	53	121	1.14408	0.000284097	28S
Ta-srRNA0849	UGGUGUGAAUUGCAGAAUCCCGCGAACCA	29	17	156	3.14368	1.38722e-17	5.8S
Ta-srRNA0850	UUGAAUGGUCCGGUGAAG	18	112	61	-0.920228	0.00294667	18S
Ta-srRNA0851	CGGUGAAGUGUUCGGAU	17	126	47	-1.46523	3.62265e-06	18S
Ta-srRNA0852	AAAAAGCUCGUAGUUGGACCUUGG	24	67	106	0.615886	0.0493783	18S
Ta-srRNA0853	AGGCGACGGAAGUUUGAGGCAAU	23	47	126	1.37535	1.65847e-05	18S
Ta-srRNA0854	GAUAACAUCAUAGGAUUC	18	127	46	-1.50757	1.98799e-06	18S
Ta-srRNA0855	CGUUAACGAACGAGACCUCAG	21	55	118	1.05459	0.000807521	18S
Ta-srRNA0856	CGAAAGAUGGUGAACUAUGCCUGAGCGG	28	25	148	2.51473	6.40052e-13	28S
Ta-srRNA0857	UGGUGUGAAUUGCAGAAUCCCGCGA	25	53	119	1.12006	0.000395852	5.8S
Ta-srRNA0858	CGCAUCGAUGAAGAACGUAGCGAAA	25	46	126	1.40629	1.14674e-05	5.8S
Ta-srRNA0859	GCGACGGAAGUUUGAGGCAAUAACA	25	29	143	2.25204	4.3538e-11	18S
Ta-srRNA0860	UGACUUGAGAGGUGUAGGAUAA	22	62	110	0.780942	0.0127716	28S
Ta-srRNA0861	CAAAACGGAUCCGUAACUUCGGG	23	27	145	2.3747	6.35885e-12	28S
Ta-srRNA0862	AGGAAUUGACGGAAGGGCACCACC	24	50	121	1.22795	0.000113923	18S
Ta-srRNA0863	AAGACAUUGUCAGGUGGG	18	125	46	-1.48469	2.94553e-06	28S
Ta-srRNA0864	UGUGAAAUGACUUGAGAGGUGUAG	24	47	124	1.35229	2.40634e-05	28S
Ta-srRNA0865	GAGCUUGACUCUAGUCCGACUU	22	65	106	0.659526	0.035978	28S
Ta-srRNA0866	AGGACCGAGUACCGUUCACGCCCGGUC	27	57	114	0.953469	0.00247883	28S
Ta-srRNA0867	GGCGAGAGACCGAUAGCGAACAA	23	34	137	1.96167	4.1862e-09	28S
Ta-srRNA0868	GAUGAAGAACGUAGCGAAAUGCGA	24	43	127	1.51471	2.90425e-06	5.8S
Ta-srRNA0869	CGGAAGUUUGAGGCAAUAACAG	22	36	134	1.84758	2.48263e-08	18S
Ta-srRNA0870	GUCCUAUUGUGUUGGCCUUCGGGAUCGG	28	55	115	1.01747	0.00129586	18S
Ta-srRNA0871	AUAGUUUGUUUGAUGGUACGUGCUACU	27	48	122	1.29856	4.92845e-05	18S
Ta-srRNA0872	AGAAGACCCUGUUGAGCU	18	102	68	-0.629036	0.0422635	28S
Ta-srRNA0873	CCUAGUACGAGAGGAACCGUUGAUUCA	27	39	131	1.69985	2.15991e-07	28S
Ta-srRNA0874	CAUUUAGAGGAAGGAGAAGUC	21	44	125	1.45876	6.44617e-06	18S
Ta-srRNA0875	AUAACAUCAUAGGAUUCC	18	124	45	-1.50474	2.38022e-06	18S
Ta-srRNA0876	GGAAUUGACGGAAGGGCACC	20	62	107	0.741096	0.0188712	18S
Ta-srRNA0877	CAUGAAACAGUCGACUCAGAA	21	60	109	0.814992	0.00983199	28S
Ta-srRNA0878	GAAGACAUUGUCAGGUGGGGAG	22	56	113	0.966252	0.00226551	28S
Ta-srRNA0879	CAGCUUGAGAAUCGGGCGGCUGU	23	57	112	0.927963	0.00333948	28S
Ta-srRNA0880	UAGAGGAAGGAGAAGUCGUAACAAGGU	27	27	141	2.33438	1.71332e-11	18S
Ta-srRNA0881	UUAAAGGAAUUGACGGAAGGGCACCA	26	48	120	1.27473	7.08347e-05	18S
Ta-srRNA0882	AUAGUUUGUUUGAUGGUACGUGC	23	55	113	0.99219	0.00176957	18S
Ta-srRNA0883	CGAGAGGAACCGUUGAUUCACACA	24	42	126	1.53717	2.33839e-06	28S
Ta-srRNA0884	GAGAGACCGAUAGCGAACAAGUACC	25	34	134	1.92976	8.28141e-09	28S
Ta-srRNA0885	CUCGCAUCGAUGAAGAACGUA	21	53	114	1.0582	0.000896943	5.8S
Ta-srRNA0886	GUCCUAUUGUGUUGGCCUUCGGGAUCGGA	29	47	120	1.30503	5.04103e-05	18S
Ta-srRNA0887	GACGGAAGUUUGAGGCAAUAACAG	24	40	127	1.61874	7.96138e-07	18S
Ta-srRNA0888	AGUUAAAAAGCUCGUAGUUGGACCUUG	27	38	129	1.71503	2.04416e-07	18S
Ta-srRNA0889	GUAUGAACCAAUUUGAACUGUGAAAC	26	49	118	1.22084	0.000140465	18S
Ta-srRNA0890	ACGACUCUCGGCAACGGA	18	113	53	-1.1354	0.000309213	5.8S
Ta-srRNA0891	UCGUAGUUGGACCUUGGGCCGG	22	47	119	1.29297	6.05789e-05	18S
Ta-srRNA0892	GAUUGAAUGGUCCGGUGAA	19	100	66	-0.643489	0.0436363	18S
Ta-srRNA0893	CGAGCAUGAAACAGUCGACUCAGAA	25	45	121	1.37956	2.04422e-05	28S
Ta-srRNA0894	GAAAUGACUUGAGAGGUGUAGGA	23	51	115	1.12615	0.000433879	28S
Ta-srRNA0895	CCUAGUACGAGAGGAACCGUUGAUU	25	61	105	0.737319	0.020307	28S
Ta-srRNA0896	UCGCGAGAAGUCCAUUGAACCU	22	54	111	0.992869	0.00187808	18S
Ta-srRNA0897	UAGAGGAAGGAGAAGUCGUAACAAGG	26	27	138	2.30338	3.61428e-11	18S
Ta-srRNA0898	CGUAGUAAUUCUAGAGCUAAUACGUGCA	28	29	136	2.17969	2.37646e-10	18S
Ta-srRNA0899	ACGCCUGUCGGGACCCGAAAGAUGGU	26	42	123	1.50244	4.27758e-06	28S
Ta-srRNA0900	AAUGUCAAAGUGAAGAAAUUCAACCAAG	28	26	139	2.36798	1.34795e-11	28S
Ta-srRNA0901	UAAAGGAAUUGACGGAAGGG	20	59	105	0.785315	0.0138589	18S
Ta-srRNA0902	UAAAGGAAUUGACGGAAGGGCACCAC	26	45	119	1.35554	2.99088e-05	18S
Ta-srRNA0903	AGGAAUUGACGGAAGGGCACCACCA	25	48	116	1.22588	0.00014544	18S
Ta-srRNA0904	UGUUGCAGUUAAAAAGCUCGUAGUUGGA	28	22	142	2.63853	2.44928e-13	18S
Ta-srRNA0905	ACCGUAGUAAUUCUAGAGCUAAUACGUG	28	37	127	1.73086	1.92969e-07	18S
Ta-srRNA0906	UUCCAUGUGAACGGCACUUGCACAUGGG	28	36	128	1.78156	9.36161e-08	28S
Ta-srRNA0907	CGAUUAAGACAGCAGGACG	19	62	102	0.672138	0.03127	28S
Ta-srRNA0908	UUGAUCCUUCGAUGUCGGCUC	21	52	112	1.06011	0.000946542	28S
Ta-srRNA0909	AGAAGACCCUGUUGAGCUUGACUC	24	35	129	1.83327	4.44058e-08	28S
Ta-srRNA0910	CGACUCUCGGCAACGGAUAUCUCG	24	61	102	0.69555	0.0262355	5.8S
Ta-srRNA0911	GUGACGGAGAAUUAGGGUUCGA	22	41	122	1.52534	3.45136e-06	18S
Ta-srRNA0912	GAAAUGACUUGAGAGGUGUAG	21	61	102	0.69555	0.0262355	28S
Ta-srRNA0913	GCGACCCCAGGUCAGGCGG	19	55	108	0.926973	0.00380051	28S
Ta-srRNA0914	AAGCUCGUAGUUGGACCUUG	20	48	114	1.20081	0.000207706	18S
Ta-srRNA0915	CUCGUGUUGCAUUCCC	16	142	19	-2.93849	6.69044e-16	5S
Ta-srRNA0916	AACUUAAAGGAAUUGACGGAAGGGCA	26	41	120	1.50152	5.18551e-06	18S
Ta-srRNA0917	AGGAAGGAGAAGUCGUA	17	114	47	-1.32099	3.61538e-05	18S
Ta-srRNA0918	UGACGGAGAAUUAGGGUUCGAU	22	56	105	0.860442	0.00742722	18S
Ta-srRNA0919	CAAGUAUGAACCAAUUUGAACUGUGAAAC	29	15	146	3.22738	2.23594e-17	18S
Ta-srRNA0920	UUGUGAAAUGACUUGAGAGGUG	22	45	116	1.31874	5.27553e-05	28S
Ta-srRNA0921	ACGGCGACGUUAGGAAGUCCGGAG	24	56	105	0.860442	0.00742722	28S
Ta-srRNA0922	CGAGGGCACGCCUGCCUGGGCGUCACGC	28	32	128	1.95087	1.04967e-08	5.8S
Ta-srRNA0923	AUCAUUUAGAGGAAGGAGAAGUCGUA	26	29	131	2.12571	8.03828e-10	18S
Ta-srRNA0924	AGAGGAAGGAGAAGUCGUAACAAGGU	26	29	131	2.12571	8.03828e-10	18S
Ta-srRNA0925	AUGACUUGAGAGGUGUAGGA	20	55	105	0.88638	0.00594661	28S
Ta-srRNA0926	GCAGAUCUUGGUGGUAGUAGCAAAU	25	40	120	1.53703	3.40105e-06	28S
Ta-srRNA0927	UGUCGCACGGAUUCGUC	17	123	37	-1.77459	6.95545e-08	28S
Ta-srRNA0928	GAGAGACCGAUAGCGAACAAGUA	23	29	131	2.12571	8.03828e-10	28S
Ta-srRNA0929	GUGUGAAUUGCAGAAUCCCGCGAACCAUC	29	28	131	2.17611	4.13763e-10	5.8S
Ta-srRNA0930	CGGGCGCAUUAGUGUCUGG	19	109	50	-1.16732	0.000247991	18S
Ta-srRNA0931	GUUGGUGGAGCGAUUUGUCUGG	22	37	122	1.67297	5.72446e-07	18S
Ta-srRNA0932	GGUGACGGAGAAUUAGGGUUCGAUUCC	27	48	111	1.16238	0.000352837	18S
Ta-srRNA0933	UUGAUGGUACGUGCUACUCGGAU	23	51	108	1.03566	0.00138872	18S
Ta-srRNA0934	AGAUAAAAGGCUGACGCGGGCUCU	24	49	110	1.11967	0.000566463	18S
Ta-srRNA0935	UAUCAUUGUGAAGCAGAAUUCACCAAG	27	47	112	1.2056	0.000216041	28S
Ta-srRNA0936	CGACUCUCGGCAACGGAU	18	105	53	-1.02959	0.00117879	5.8S
Ta-srRNA0937	AUAACAGGUCUGUGAUGCCC	20	61	97	0.62313	0.0487165	18S
Ta-srRNA0938	CGUAGUUGGACCUUGGGCCGG	21	54	104	0.899003	0.0054924	18S
Ta-srRNA0939	GUGACGGAGAAUUAGGGUUCGAUUC	25	46	112	1.23655	0.000156131	18S
Ta-srRNA0940	CAAGUAUGAACCAAUUUGAACUGUGAAA	28	24	134	2.43009	1.04692e-11	18S
Ta-srRNA0941	CGGUGCAGAUCUUGGUGGUAG	21	50	108	1.06415	0.00105701	28S
Ta-srRNA0942	CCAUGUCGCACGGAUUCGUCC	21	42	116	1.418	1.73164e-05	28S
Ta-srRNA0943	AGUACUAGGAUGGGUGACCUCCUGGGA	27	60	97	0.646928	0.0412499	5S
Ta-srRNA0944	UUAAAGGAAUUGACGGAAGGGC	22	53	104	0.925908	0.00434427	18S
Ta-srRNA0945	GAGGAAGGAGAAGUCGU	17	97	60	-0.736827	0.0223202	18S
Ta-srRNA0946	GUUUAGGCGACGGAAGUUUGAGGCAA	26	28	129	2.15394	6.79163e-10	18S
Ta-srRNA0947	AGAAGUCCAUUGAACCU	17	139	18	-2.98518	1.5477e-15	18S
Ta-srRNA0948	AAGACGAACAACUGCGAAAGC	21	41	116	1.45266	1.16605e-05	18S
Ta-srRNA0949	UAUAGUUUGUUUGAUGGUACGUGCUAC	27	56	101	0.804477	0.0114052	18S
Ta-srRNA0950	GGUGUUGGUCGAUUAAGACAGCA	23	51	106	1.00872	0.00192254	28S
Ta-srRNA0951	AAGACAUUGUCAGGUGG	17	126	31	-2.06362	1.02623e-09	28S
Ta-srRNA0952	CAUUGUCAGGUGGGGAGUUUGG	22	39	118	1.54922	3.34752e-06	28S
Ta-srRNA0953	AGGACGGUGGUCAUGGAAGUCGA	23	32	125	1.91669	2.12076e-08	28S
Ta-srRNA0954	AGUUGGAGCACGCCUGUCGGGA	22	48	109	1.13618	0.000500643	28S
Ta-srRNA0955	UUCAAAUGAGAACUUUGAAGG	21	54	103	0.885081	0.0054924	28S
Ta-srRNA0956	GGGUGUGGACUGUUGUCGGCCGC	23	45	112	1.26817	0.000111648	28S
Ta-srRNA0957	GAUCCAGCCCCAUGUCGCACGGAUUCGUC	29	58	99	0.725142	0.0223202	28S
Ta-srRNA0958	UUUAGGCGACGGAAGUUUGAGGCA	24	29	127	2.08101	2.1375e-09	18S
Ta-srRNA0959	GCGACGGAAGUUUGAGGCAAUA	22	32	124	1.90511	2.68121e-08	18S
Ta-srRNA0960	GCAAGGCUGAAACUUAAAGGAAUUGACG	28	21	135	2.6324	6.63603e-13	18S
Ta-srRNA0961	UUGAUGGUACGUGCUACUCGG	21	60	96	0.631998	0.0466481	18S
Ta-srRNA0962	GCCUGUCGGGACCCGAAAGAUGGUG	25	34	122	1.79454	1.27138e-07	28S
Ta-srRNA0963	UAUGACUGAACGCCUCUAAGUCAGAA	26	43	113	1.34639	4.55125e-05	28S
Ta-srRNA0964	AAAAGGACUUUGAAAAGAGAG	21	59	97	0.671126	0.0347118	28S
Ta-srRNA0965	GUUAAAAAGCUCGUAGUUGGACCUUG	26	46	109	1.19742	0.000269543	18S
Ta-srRNA0966	CCGGUGAAGUGUUCGGAUCGCGG	23	58	97	0.695736	0.0290234	18S
Ta-srRNA0967	AACUGUGAAACUGCGAAUGGCU	22	37	118	1.62493	1.36231e-06	18S
Ta-srRNA0968	GAACUGGUACGGACAAG	17	99	56	-0.865552	0.0073981	28S
Ta-srRNA0969	AGGACUUUGAAAAGAGAGUCAA	22	50	105	1.02356	0.00173677	28S
Ta-srRNA0970	UCUCGCAUCGAUGAAGAACGU	21	56	98	0.761031	0.0173374	5.8S
Ta-srRNA0971	CGAUGAAGAACGUAGCGAA	19	56	98	0.761031	0.0173374	5.8S
Ta-srRNA0972	CUCGUAGUUGGACCUUGGGCCGG	23	46	108	1.18414	0.000322925	18S
Ta-srRNA0973	GGUGAAGUGUUCGGAUCG	18	100	54	-0.93238	0.0039843	18S
Ta-srRNA0974	UGAAGUGUUCGGAUCGCGGC	20	37	117	1.61266	1.69115e-06	18S
Ta-srRNA0975	GCGACGGAAGUUUGAGGCA	19	58	96	0.680805	0.0330321	18S
Ta-srRNA0976	GUUAUAGUUUGUUUGAUGGUACGU	24	55	99	0.801596	0.0122841	18S
Ta-srRNA0977	UUGUGAAAUGACUUGAGAGGUGUAG	25	37	117	1.61266	1.69115e-06	28S
Ta-srRNA0978	UUGAGCUUGACUCUAGUCCGACUU	24	58	96	0.680805	0.0330321	28S
Ta-srRNA0979	UGGUGUGAAUUGCAGAAUCCCGCG	24	49	104	1.03885	0.0013233	5.8S
Ta-srRNA0980	UGAAAUGACUUGAGAGGUGUAGGAU	25	42	111	1.3545	4.64543e-05	28S
Ta-srRNA0981	GACUCAGAACUGGUACGGACAAG	23	34	119	1.75866	2.51442e-07	28S
Ta-srRNA0982	GACGGCGACGUUAGGAAGUCCGGAG	25	43	110	1.30761	8.11858e-05	28S
Ta-srRNA0983	UCCAGCCCCAUGUCGCACGGAUUCGUC	27	47	106	1.12626	0.000626988	28S
Ta-srRNA0984	GGUGUGAAUUGCAGAAUCCCGCGAACCA	28	35	117	1.69256	6.52778e-07	5.8S
Ta-srRNA0985	CGUAGUAAUUCUAGAGCUAAUACGUG	26	48	104	1.06852	0.00099895	18S
Ta-srRNA0986	UAUGACUGAACGCCUCUAAGUCAG	24	53	99	0.854914	0.00795325	28S
Ta-srRNA0987	GACGGUGGUCAUGGAAGUCGAA	22	36	116	1.63969	1.31889e-06	28S
Ta-srRNA0988	CGUUUAGGCGACGGAAGUUUG	21	56	95	0.716236	0.0260671	18S
Ta-srRNA0989	AUGGUCCGGUGAAGUGUUCGGAUC	24	43	108	1.28117	0.00011908	18S
Ta-srRNA0990	AUUGAAUGGUCCGGUGA	17	121	30	-2.05237	1.83383e-09	18S
Ta-srRNA0991	AAGGAAUUGACGGAAGGGCACCACCA	26	37	114	1.57523	3.23032e-06	18S
Ta-srRNA0992	GUUAACGAACGAGACCUCAG	20	58	93	0.635063	0.0483029	18S
Ta-srRNA0993	UUCAUGAUAACUCGACGGAU	20	58	93	0.635063	0.0483029	18S
Ta-srRNA0994	UCUGGCCAAUGGAACAAUGUAGGC	24	42	109	1.3283	6.87013e-05	28S
Ta-srRNA0995	CCGUAACUUCGGGAAAAGGAUUGGCU	26	37	114	1.57523	3.23032e-06	28S
Ta-srRNA0996	ACAAUGUAGGCAAGGGAAGU	20	52	99	0.882331	0.00632487	28S
Ta-srRNA0997	CAAUGAUUAGAGGCAUUGGGGACGCA	26	38	113	1.52418	6.2129e-06	28S
Ta-srRNA0998	CGAGAGACCGAUAGCGAACAAGUA	24	29	122	2.02312	7.28013e-09	28S
Ta-srRNA0999	AGGCGAGAGACCGAUAGCGAACA	23	31	120	1.90348	3.89728e-08	28S
Ta-srRNA1000	CCACACGACUCUCGGCAACGGAUAUCU	27	46	104	1.12976	0.000552917	5.8S
Ta-srRNA1001	CGUUUAGGCGACGGAAGUUUGAGGCAAU	28	21	129	2.56687	3.39299e-12	18S
Ta-srRNA1002	AUUUAUUAGAUAAAAGGCUG	20	99	51	-1.00016	0.00217945	18S
Ta-srRNA1003	CUUAAAGGAAUUGACGGAAGGGCACC	26	51	99	0.910278	0.00498893	18S
Ta-srRNA1004	CAAAACGGAUCCGUAACUUCGGGA	24	38	112	1.51137	7.6738e-06	28S
Ta-srRNA1005	CAGGACGGUGGUCAUGGAAGUCGA	24	30	120	1.95059	2.17489e-08	28S
Ta-srRNA1006	CAAAUGAGAACUUUGAAGGCCGAA	24	51	99	0.910278	0.00498893	28S
Ta-srRNA1007	AUGCGCAAGGAAGCUGACGA	20	49	101	0.99667	0.00217945	28S
Ta-srRNA1008	CCAAGGGAACGGGCUUGGCGGAAUCA	26	39	111	1.46109	1.43824e-05	28S
Ta-srRNA1009	GCAUCGAUGAAGAACGUAGCGAAAUGCGA	29	26	123	2.19173	7.90025e-10	5.8S
Ta-srRNA1010	GAGGGCACGCCUGCCUGGGCGUCACGC	27	28	121	2.06167	4.96348e-09	5.8S
Ta-srRNA1011	AGGAAGGAGAAGUCGUAACAAG	22	30	119	1.93853	2.76981e-08	18S
Ta-srRNA1012	AGGUCUGUGAUGCCCUUAGAUGUUCU	26	55	94	0.726927	0.0246462	18S
Ta-srRNA1013	CCGGUGAAGUGUUCGGAUCG	20	55	94	0.726927	0.0246462	18S
Ta-srRNA1014	GGUGACGGAGAAUUAGGGUUCGAUUC	26	56	93	0.68558	0.0339873	18S
Ta-srRNA1015	GAGUAAUGAUUAAUAGGGACAGU	23	36	113	1.60193	2.54479e-06	18S
Ta-srRNA1016	GUUUGAUGGUACGUGCUA	18	95	54	-0.858473	0.00856057	18S
Ta-srRNA1017	AUUGGCUCUGAGGACUGGGCU	21	46	103	1.11584	0.000660471	28S
Ta-srRNA1018	AAAGUUACCACAGGGAUAACUG	22	51	98	0.89565	0.00582757	28S
Ta-srRNA1019	AUGAAGAACGUAGCGAAAUGC	21	50	98	0.92415	0.00457401	5.8S
Ta-srRNA1020	AGAGGAAGGAGAAGUCGUAACAAG	24	35	113	1.64243	1.59193e-06	18S
Ta-srRNA1021	AACCGUAGUAAUUCUAGAGCUAAUACGUG	29	18	130	2.799	6.22716e-14	18S
Ta-srRNA1022	CUAGUACGAGAGGAACCGUUGAUUCACA	28	25	123	2.24804	3.8992e-10	28S
Ta-srRNA1023	CCACACGACUCUCGGCAACGGAUAUC	26	50	97	0.909372	0.00535601	5.8S
Ta-srRNA1024	CGAUUGAAUGGUCCGGUGAAGUGUU	25	50	97	0.909372	0.00535601	18S
Ta-srRNA1025	AUCAUUUAGAGGAAGGAGAAGUC	23	38	109	1.47225	1.4427e-05	18S
Ta-srRNA1026	AUAACAUCAUAGGAUUC	17	126	21	-2.6227	4.31478e-13	18S
Ta-srRNA1027	AAUUGACGGAAGGGCACCACCA	22	52	95	0.822907	0.011533	18S
Ta-srRNA1028	UGUCGGGACCCGAAAGAUGGUGAA	24	42	105	1.27443	0.000123038	28S
Ta-srRNA1029	ACUGAUGACAGUGUCGCGAUAGUAA	25	52	95	0.822907	0.011533	28S
Ta-srRNA1030	AGUCGACGGGUUCUGAAACCUGGGAUGCG	29	20	127	2.61432	2.46684e-12	28S
Ta-srRNA1031	CUAGUACGAGAGGAACCGUUGAUUCAC	27	22	125	2.45475	2.31984e-11	28S
Ta-srRNA1032	CCUAGUACGAGAGGAACCG	19	93	54	-0.827816	0.011533	28S
Ta-srRNA1033	GCGAGAGUAGUACUAGGAUGG	21	25	121	2.22441	6.56349e-10	5S
Ta-srRNA1034	UCCUGACACGGGGAGGUAGUGA	22	45	101	1.11921	0.000696347	18S
Ta-srRNA1035	AAAUUCUUGGAUUUAUGAAAGACGA	25	30	116	1.90174	5.72157e-08	18S
Ta-srRNA1036	GAGGUGUAGGAUAAGUGGGAG	21	39	107	1.40821	3.27951e-05	28S
Ta-srRNA1037	GUCGACUCAGAACUGGUACGGACAAG	26	32	114	1.78393	2.7933e-07	28S
Ta-srRNA1038	GGUAUAGGGGCGAAAGACUAAUCG	24	37	109	1.5106	9.44108e-06	28S
Ta-srRNA1039	GACGGCGACGUUAGGAAGUCCGGA	24	42	104	1.26064	0.000149233	28S
Ta-srRNA1040	AGGACUUUGAAAAGAGAGUCAAA	23	50	96	0.894442	0.00626479	28S
Ta-srRNA1041	UCGCAUCGAUGAAGAACGUAGCGAAA	26	31	114	1.82956	1.62543e-07	5.8S
Ta-srRNA1042	CGGUGAAGUGUUCGGAUCGCGGC	23	40	105	1.3446	5.91648e-05	18S
Ta-srRNA1043	CUAUUGUGUUGGCCUUCG	18	113	32	-1.86106	4.49257e-08	18S
Ta-srRNA1044	CCUGACACGGGGAGGUAGUGA	21	48	97	0.968118	0.00323682	18S
Ta-srRNA1045	CUGUCGGGACCCGAAAGAUGGUGAA	25	29	116	1.95044	3.17688e-08	28S
Ta-srRNA1046	CUGUCGGGACCCGAAAGAUGGUGA	24	39	106	1.39468	3.27951e-05	28S
Ta-srRNA1047	CCUAGUACGAGAGGAACCGUUG	22	55	90	0.664278	0.0420064	28S
Ta-srRNA1048	UGAAUUGCAGAAUCCCGCGAACCAUC	26	45	99	1.09039	0.000995102	5.8S
Ta-srRNA1049	GACGGAGAAUUAGGGUUCGAUUC	23	48	96	0.953188	0.00381372	18S
Ta-srRNA1050	AAUUCUUGGAUUUAUGAAAGACG	23	35	109	1.59049	3.86703e-06	18S
Ta-srRNA1051	AUUAGAUAAAAGGCUGACGCG	21	35	109	1.59049	3.86703e-06	18S
Ta-srRNA1052	UUCAUGAUAACUCGACGGA	19	55	89	0.648181	0.0478227	18S
Ta-srRNA1053	AGUCGACUCAGAACUGGUACGGACAAGG	28	19	125	2.66498	6.96371e-13	28S
Ta-srRNA1054	GUGCAGAUCUUGGUGGUAGUAG	22	30	114	1.87667	9.27942e-08	28S
Ta-srRNA1055	GGACCCGAAAGAUGGUGAACUAUG	24	41	103	1.28138	0.000127166	28S
Ta-srRNA1056	AUGACUUGAGAGGUGUAGGAUA	22	34	110	1.64532	1.92966e-06	28S
Ta-srRNA1057	CGAGUUGGAGCACGCCUGUCGGG	23	45	99	1.09039	0.000995102	28S
Ta-srRNA1058	AAUUGACGGAAGGGCA	16	128	15	-3.12736	1.36262e-15	18S
Ta-srRNA1059	ACGGAAGUUUGAGGCAAUAACAGGU	25	27	116	2.05309	9.18661e-09	18S
Ta-srRNA1060	CGACGGAAGUUUGAGGCAAUAACA	24	39	104	1.36723	4.93768e-05	18S
Ta-srRNA1061	CGGGUGACGGAGAAUUAGGGUUCGAU	26	45	98	1.07576	0.00118799	18S
Ta-srRNA1062	GAUUCAUGAUAACUCGACGGAUC	23	32	111	1.7455	5.63246e-07	18S
Ta-srRNA1063	AGGUGUAGGAUAAGUGGGAG	20	46	97	1.02936	0.00188466	28S
Ta-srRNA1064	GGAAGACAUUGUCAGGUGGGGA	22	42	101	1.21846	0.000265216	28S
Ta-srRNA1065	CCCCGAAAAUGGAUGGCGCUGAA	23	42	101	1.21846	0.000265216	28S
Ta-srRNA1066	AGAGACCGAUAGCGAACAA	19	50	93	0.848699	0.00995573	28S
Ta-srRNA1067	UUAUCAUUUAGAGGAAGGAGAAGUCGU	27	23	119	2.32007	2.56827e-10	18S
Ta-srRNA1068	AGGCGUGGAGCCUGCGGC	18	52	90	0.745012	0.0237649	18S
Ta-srRNA1069	GAGUAAUGAUUAAUAGGGACAG	22	46	96	1.01443	0.00223723	18S
Ta-srRNA1070	AUCUCGUGUGGAACAAAAGGGUAA	24	21	121	2.4746	3.05861e-11	28S
Ta-srRNA1071	AUGAAACAGUCGACUCAGAACUGGUACGG	29	14	128	3.13643	1.40905e-15	28S
Ta-srRNA1072	UUCCAUGUGAACGGCACUUGCACAUGGGU	29	26	116	2.10728	4.77431e-09	28S
Ta-srRNA1073	GAAACAGUCGACUCAGAACUGGUACGGACA	30	5	137	4.69734	6.39828e-23	28S
Ta-srRNA1074	GGGUGUGGACUGUUGUCGG	19	45	97	1.06098	0.00141697	28S
Ta-srRNA1075	UAGUCUGGAGAGGCGUCCUCAGCG	24	48	94	0.922855	0.00527699	28S
Ta-srRNA1076	UUAAAAAGCUCGUAGUUGGACCUUG	25	43	98	1.14117	0.000645736	18S
Ta-srRNA1077	UUUAGAGGAAGGAGAAGUCGUAACAA	26	30	111	1.83824	1.9158e-07	18S
Ta-srRNA1078	AAAUGAGAACUUUGAAGGCCGAA	23	45	96	1.04605	0.00168847	28S
Ta-srRNA1079	ACUGAUGACAGUGUCGCGAUAG	22	52	89	0.728915	0.02735	28S
Ta-srRNA1080	CGUUAACGAACGAGACCUCAGC	22	35	105	1.53662	7.49952e-06	18S
Ta-srRNA1081	UGGUACGUGCUACUCGGA	18	91	49	-0.936326	0.00482331	18S
Ta-srRNA1082	CAAGUAUGAACCAAUUUGAACUGUGAA	27	47	93	0.937741	0.00482331	18S
Ta-srRNA1083	CUCGUGUGGAACAAAAGGGUA	21	34	106	1.59195	3.79053e-06	28S
Ta-srRNA1084	CGCCUGUCGGGACCCGAAAGAUGGU	25	44	96	1.07838	0.00126123	28S
Ta-srRNA1085	CCGUAACUUCGGGAAAAGGAUUGGC	25	39	101	1.32505	9.08383e-05	28S
Ta-srRNA1086	GGGACCCGAAAGAUGGUGAACUAU	24	39	101	1.32505	9.08383e-05	28S
Ta-srRNA1087	GGCGACGUUAGGAAGUCCGGA	21	48	92	0.89187	0.00726815	28S
Ta-srRNA1088	ACGGCGACGUUAGGAAGUCCGGA	23	43	97	1.12639	0.000776147	28S
Ta-srRNA1089	CAUGUCGCACGGAUUCGUCC	20	47	93	0.937741	0.00482331	28S
Ta-srRNA1090	UCUCGCAUCGAUGAAGAACGUAG	23	34	105	1.57829	4.74427e-06	5.8S
Ta-srRNA1091	GCAUCGAUGAAGAACGUAGCGAAAUGC	27	28	111	1.93736	6.01851e-08	5.8S
Ta-srRNA1092	GAGUUGGAGCACGCCUGUCGGGA	23	40	99	1.25982	0.000195222	28S
Ta-srRNA1093	UCCGUAACUUCGGGAAAAGGAUUGG	25	47	92	0.922165	0.00567901	28S
Ta-srRNA1094	CCUCGUGUUGCAUUCCC	17	118	20	-2.59812	4.12595e-12	5S
Ta-srRNA1095	GGCUCUCGCAUCGAUGAAGAACGUA	25	32	106	1.67909	1.43125e-06	5.8S
Ta-srRNA1096	GACGGAAGUUUGAGGCA	17	95	43	-1.18623	0.000406563	18S
Ta-srRNA1097	UAGAGGAAGGAGAAGUCGUAACAAG	25	25	113	2.12583	5.31144e-09	18S
Ta-srRNA1098	UGGUCCGGUGAAGUGUUCGGAU	22	50	88	0.769084	0.021004	18S
Ta-srRNA1099	CAAUAACAGGUCUGUGAUGCC	21	41	97	1.1949	0.000406563	18S
Ta-srRNA1100	GGCGACGGAAGUUUGAGGCAAUA	23	41	97	1.1949	0.000406563	18S
Ta-srRNA1101	UGACGGAGAAUUAGGGUUCGAUUCCG	26	47	91	0.90642	0.00667852	18S
Ta-srRNA1102	AACUGGUACGGACAAGG	17	87	51	-0.813996	0.0145934	28S
Ta-srRNA1103	GAUUGGCUCUGAGGACUGGGCU	22	43	95	1.09637	0.00111828	28S
Ta-srRNA1104	CAGAUCUUGGUGGUAGUAGCAA	22	32	106	1.67909	1.43125e-06	28S
Ta-srRNA1105	GGUCGGAAGCGGGGCAUGUCCCCU	24	42	96	1.14531	0.000681198	28S
Ta-srRNA1106	CACACGACUCUCGGC	15	115	22	-2.42433	2.31001e-11	5.8S
Ta-srRNA1107	UUAGGCGACGGAAGUUUGAGGCAA	24	19	118	2.58193	5.24496e-12	18S
Ta-srRNA1108	AACUUCGGGAAAAGGAUUGGCU	22	34	103	1.55058	7.42418e-06	28S
Ta-srRNA1109	GGUCGUACUCAUAACCGCAUC	21	50	87	0.75262	0.0242851	28S
Ta-srRNA1110	CUACUGAUGACAGUGUCGCGAUAG	24	41	96	1.17997	0.000492138	28S
Ta-srRNA1111	CCGAGGGCACGCCUGCCUGGGCGUCACGC	29	23	113	2.24551	1.2959e-09	5.8S
Ta-srRNA1112	GUUAACGAACGAGACCUCAGCC	22	43	93	1.06571	0.00160508	18S
Ta-srRNA1113	UAUAGUUUGUUUGAUGGUACGUGCUACU	28	39	97	1.26683	0.000202944	18S
Ta-srRNA1114	AAUGACUUGAGAGGUGUAGGAUA	23	23	113	2.24551	1.2959e-09	28S
Ta-srRNA1115	GAUUAUGACUGAACGCCUCUAAGUCAGAA	29	23	113	2.24551	1.2959e-09	28S
Ta-srRNA1116	AGCUUGAGAAUCGGGCGGCUGUGCCG	26	34	102	1.53652	9.28194e-06	28S
Ta-srRNA1117	CUUCGGGAUCGGAGUAAUG	19	42	93	1.09956	0.00118732	18S
Ta-srRNA1118	AUCAUUGCAAUUGUUGGUCUUCAA	24	46	89	0.905349	0.0072076	18S
Ta-srRNA1119	GCGACGGAAGUUUGAGGCAAUAA	23	25	110	2.08706	8.97236e-09	18S
Ta-srRNA1120	GGGUGACGGAGAAUUAGGGUUCGA	24	32	103	1.63772	2.87327e-06	18S
Ta-srRNA1121	UAUAGGGGCGAAAGACUAAUCG	22	43	92	1.05014	0.00192004	28S
Ta-srRNA1122	UGAAACAGUCGACUCAGAACUGGUA	25	32	103	1.63772	2.87327e-06	28S
Ta-srRNA1123	AGCUUGAGAAUCGGGCGGCU	20	41	94	1.14964	0.000719254	28S
Ta-srRNA1124	GCUUGAGAAUCGGGCGGCUGUGCCG	25	30	105	1.75817	6.39913e-07	28S
Ta-srRNA1125	CUCGGGGUGUGGACUGUUGUCGGC	24	27	108	1.95011	5.42692e-08	28S
Ta-srRNA1126	CGAUGAAGAACGUAGCGAAAUGCGAU	26	37	97	1.34253	9.61562e-05	5.8S
Ta-srRNA1127	CGACGGAAGUUUGAGGCAAUA	21	41	93	1.13423	0.000868341	18S
Ta-srRNA1128	UUAUUAGAUAAAAGGCUGACGCG	23	27	107	1.93671	6.99506e-08	18S
Ta-srRNA1129	UUCAUGAUAACUCGACGG	18	103	31	-1.77316	3.70025e-07	18S
Ta-srRNA1130	UGCAGAUCUUGGUGGUAGUA	20	38	96	1.28925	0.000172356	28S
Ta-srRNA1131	GUAACUUCGGGAAAAGGAUUGGC	23	47	87	0.841661	0.0126121	28S
Ta-srRNA1132	GGAGGACCGAGUACCGUUCA	20	50	84	0.702069	0.0371962	28S
Ta-srRNA1133	GGCACGCCUGCCUGGGCGUCACGC	24	33	100	1.5509	9.20702e-06	5.8S
Ta-srRNA1134	UAUCAUUUAGAGGAAGGAGAAGUCGUA	27	24	109	2.1325	5.91407e-09	18S
Ta-srRNA1135	GUUUAGGCGACGGAAGUUUGAGGC	24	40	93	1.16974	0.000627583	18S
Ta-srRNA1136	UAAAAAGCUCGUAGUUG	17	110	23	-2.29649	2.13582e-10	18S
Ta-srRNA1137	CUGAAACUUAAAGGAAUUGACG	22	44	89	0.969304	0.00429517	18S
Ta-srRNA1138	AGUUGGUGGAGCGAUUUGUCUGGUU	25	36	97	1.38193	6.48184e-05	18S
Ta-srRNA1139	UCCUGACACGGGGAGGUAGUG	21	46	87	0.872606	0.00995875	18S
Ta-srRNA1140	UUCUUGGAUUUAUGAAAGACGA	22	40	93	1.16974	0.000627583	18S
Ta-srRNA1141	AAACAGUCGACUCAGAACUGGUACGGACAA	30	9	124	3.72113	5.94609e-18	28S
Ta-srRNA1142	AUGAGAACUUUGAAGGCCGAAGAGGA	26	25	108	2.06062	1.5163e-08	28S
Ta-srRNA1143	AGGAUUGGCUCUGAGGACUGG	21	35	98	1.43721	3.46671e-05	28S
Ta-srRNA1144	GUGCAGAUCUUGGUGGUAGUAGCAA	25	29	104	1.79309	4.72753e-07	28S
Ta-srRNA1145	GAAAUGACUUGAGAGGUGUA	20	41	92	1.11865	0.00104733	28S
Ta-srRNA1146	CCAAGGGAACGGGCUUGGCGGAAUCAG	27	27	106	1.92317	9.01613e-08	28S
Ta-srRNA1147	GGGACAGUCGGGGGCAUU	18	82	50	-0.757226	0.0248254	18S
Ta-srRNA1148	UUAGAGGAAGGAGAAGUCGUAACAAGG	27	26	106	1.97737	4.86513e-08	18S
Ta-srRNA1149	GGUGGAGCGAUUUGUCUGGUUA	22	39	93	1.20615	0.000448026	18S
Ta-srRNA1150	CCGAUGAUUCAUGAUAACUCGACGGAU	27	39	93	1.20615	0.000448026	18S
Ta-srRNA1151	GAUGGUACGUGCUACUCG	18	96	36	-1.45683	2.25786e-05	18S
Ta-srRNA1152	AUGGUACGUGCUACUCGG	18	93	39	-1.296	0.000145525	18S
Ta-srRNA1153	GGUGCAGAUCUUGGUGGUAGUAG	23	32	100	1.59512	5.7521e-06	28S
Ta-srRNA1154	UGGUCGAUUAAGACAGCA	18	84	48	-0.850681	0.0116824	28S
Ta-srRNA1155	CUCGUGUGGAACAAAAGGGUAA	22	24	108	2.11922	7.72214e-09	28S
Ta-srRNA1156	GAAAUGACUUGAGAGGUGUAGG	22	40	92	1.15417	0.000760136	28S
Ta-srRNA1157	GAAAUGACUUGAGAGGUGUAGGAU	24	28	104	1.84349	2.68966e-07	28S
Ta-srRNA1158	AAAUCUCGUGUGGAACAAAAGGGUA	25	13	119	3.1373	6.92734e-15	28S
Ta-srRNA1159	GCCAUUUUUGGUAAGCAGAACUG	23	50	82	0.667356	0.049029	28S
Ta-srRNA1160	GAACGGGCUUGGCGGAAUCAG	21	37	95	1.31251	0.000145525	28S
Ta-srRNA1161	CGAGAGGAACCGUUGAUUCACAC	23	38	94	1.25892	0.000258264	28S
Ta-srRNA1162	CCAAGGGAACGGGCUUGGCGGAAUC	25	35	96	1.4075	5.34412e-05	28S
Ta-srRNA1163	AGAAGACCCUGUUGAGCUUGA	21	43	88	0.986099	0.00388863	28S
Ta-srRNA1164	AUCGAUGAAGAACGUAGCGAAAUGCGAU	28	24	106	2.09228	1.31703e-08	5.8S
Ta-srRNA1165	UUUAGGCGACGGAAGUUUGAGGCAA	25	28	102	1.81551	4.42693e-07	18S
Ta-srRNA1166	CCGGUGAAGUGUUCGGA	17	107	23	-2.25665	6.5306e-10	18S
Ta-srRNA1167	CAGACAUAGCAAGGAUUGACA	21	25	105	2.02002	3.33309e-08	18S
Ta-srRNA1168	UUGUGAAAUGACUUGAGAGGUGUA	24	35	95	1.39241	6.62922e-05	28S
Ta-srRNA1169	UGUCGGGACCCGAAAGAUGG	20	28	102	1.81551	4.42693e-07	28S
Ta-srRNA1170	GAUCCGUAACUUCGGGAAAAGGAUUGG	27	32	98	1.56602	9.11983e-06	28S
Ta-srRNA1171	GGAGCACGCCUGUCGGGACCC	21	43	87	0.969635	0.0046253	28S
Ta-srRNA1172	UCGGUGCAGAUCUUGGUGGUAG	22	40	90	1.1225	0.00111193	28S
Ta-srRNA1173	UCAAAUGAGAACUUUGAAGGCCGAA	25	41	89	1.07089	0.00182655	28S
Ta-srRNA1174	CAGAUCUUGGUGGUAGUAGCA	21	42	88	1.01995	0.0029371	28S
Ta-srRNA1175	GACGGUGGUCAUGGAAGUCGA	21	33	97	1.50701	1.8129e-05	28S
Ta-srRNA1176	CGGGAAUCGCCCCUUCGGGGGCUUUCCC	28	34	96	1.44917	3.51097e-05	28S
Ta-srRNA1177	UUGAGAAUCGGGCGGCUGUGCC	22	42	88	1.01995	0.0029371	28S
Ta-srRNA1178	CGAGAGACCGAUAGCGAACAAGU	23	23	107	2.16689	5.02309e-09	28S
Ta-srRNA1179	GGCGACGGAAGUUUGAGGCAA	21	32	97	1.55124	1.14761e-05	18S
Ta-srRNA1180	UUCUUGGAUUUAUGAAAGACG	21	31	98	1.61164	5.64748e-06	18S
Ta-srRNA1181	UAUUAGAUAAAAGGCUGACGCG	22	29	100	1.73657	1.25735e-06	18S
Ta-srRNA1182	AUGAACCAAUUUGAACUGUGAAAC	24	41	88	1.05461	0.00219389	18S
Ta-srRNA1183	GAGCACGCCUGUCGGGACCC	20	38	91	1.21219	0.00047084	28S
Ta-srRNA1184	UGUGAAAUGACUUGAGAGGUGUAGGA	26	24	105	2.07862	1.72024e-08	28S
Ta-srRNA1185	CGACUCAGAACUGGUACGGACAAGGG	26	25	104	2.00623	4.33417e-08	28S
Ta-srRNA1186	UGAAACAGUCGACUCAGAACUGGUACGGA	29	11	118	3.36369	7.47288e-16	28S
Ta-srRNA1187	GAGCUUGACUCUAGUCCGACUUU	23	39	90	1.15891	0.000804098	28S
Ta-srRNA1188	GCGAGAGACCGAUAGCGAACAA	22	26	103	1.936	1.05541e-07	28S
Ta-srRNA1189	CGAGAGACCGAUAGCGAACAAGUAC	25	30	99	1.67338	2.70314e-06	28S
Ta-srRNA1190	CUCGCAUCGAUGAAGAACGUAGC	23	39	89	1.14282	0.000975317	5.8S
Ta-srRNA1191	UAGGCGACGGAAGUUUGAGGCAAUA	25	33	95	1.47699	2.84104e-05	18S
Ta-srRNA1192	AGGCAAUAACAGGUCUGUGAUG	22	33	95	1.47699	2.84104e-05	18S
Ta-srRNA1193	GUUGGUGGAGCGAUUUGUCUG	21	27	101	1.85355	3.20444e-07	18S
Ta-srRNA1194	CCUGUCGGGACCCGAAAGAUGGUGA	25	29	99	1.72209	1.60479e-06	28S
Ta-srRNA1195	UUCAAAUGAGAACUUUGAAGGCCGA	25	32	96	1.53631	1.44345e-05	28S
Ta-srRNA1196	UGACUUGAGAGGUGUAGGAUAAG	23	38	90	1.19627	0.000574176	28S
Ta-srRNA1197	GAGUCGACGGGUUCUGAAACCUGGGAUG	28	31	97	1.59686	7.13852e-06	28S
Ta-srRNA1198	CUCGGGGUGUGGACUGUUGUCGGCC	25	32	96	1.53631	1.44345e-05	28S
Ta-srRNA1199	UCAUUUAGAGGAAGGAGAAGUCGUAAC	27	24	103	2.05091	2.93546e-08	18S
Ta-srRNA1200	AAUUGACGGAAGGGCACCACC	21	46	81	0.769668	0.0253862	18S
Ta-srRNA1201	ACGGAGAAUUAGGGUUCGAUUCCGGAG	27	45	82	0.818966	0.0174168	18S
Ta-srRNA1202	GAACUGUGAAACUGCGAAUGGCU	23	38	89	1.18017	0.000699532	18S
Ta-srRNA1203	AUCAUUGUGAAGCAGAAUUCACCAAGU	27	35	92	1.34618	0.000126034	28S
Ta-srRNA1204	AGAGGUGUAGGAUAAGUGGGA	21	30	97	1.64398	4.35977e-06	28S
Ta-srRNA1205	CUCUGGCCAAUGGAACAAUGUAGGCAA	27	28	99	1.7725	9.33628e-07	28S
Ta-srRNA1206	GUGAAAUGACUUGAGAGGUGUAG	23	33	94	1.46175	3.55363e-05	28S
Ta-srRNA1207	GCCUGUCGGGACCCGAAAGAUGGUGAA	27	27	100	1.83921	4.1282e-07	28S
Ta-srRNA1208	AAGAAGACCCUGUUGAGCUUGAC	23	38	89	1.18017	0.000699532	28S
Ta-srRNA1209	AGACCGAUAGCGAACAAGUA	20	44	83	0.868759	0.0117157	28S
Ta-srRNA1210	UGGUGUGAAUUGCAGAAUCCCGCGAA	26	26	100	1.89341	2.28858e-07	5.8S
Ta-srRNA1211	GUAAUUCUAGAGCUAAUACGUGCA	24	29	97	1.69269	2.61205e-06	18S
Ta-srRNA1212	CCGUAGUAAUUCUAGAGCUAAUACGUG	27	31	95	1.56685	1.13912e-05	18S
Ta-srRNA1213	UAGUUUGUUUGAUGGUACGUGC	22	46	80	0.751775	0.0295088	18S
Ta-srRNA1214	AGUAUGAACCAAUUUGAACUGUGAA	25	43	83	0.901832	0.00913803	18S
Ta-srRNA1215	CAGCCAAGGGAACGGGCUUGGCGGA	25	42	84	0.952933	0.00593562	28S
Ta-srRNA1216	CGUAACUUCGGGAAAAGGAUUGG	23	34	92	1.38785	8.42962e-05	28S
Ta-srRNA1217	ACAAUGUAGGCAAGGGAAGUC	21	34	92	1.38785	8.42962e-05	28S
Ta-srRNA1218	AUCCUUUAGAUCUUCGGAGU	20	40	86	1.05701	0.00234956	28S
Ta-srRNA1219	CCAAUAGGGAACGUGAGCU	19	37	89	1.21852	0.00049519	28S
Ta-srRNA1220	AAUCUCGUGUGGAACAAAAGGGUA	24	21	105	2.27022	9.22377e-10	28S
Ta-srRNA1221	AAUGAGAACUUUGAAGGCCGAA	22	43	83	0.901832	0.00913803	28S
Ta-srRNA1222	GGCGAGAGACCGAUAGCGAACAAG	24	23	103	2.11199	1.48915e-08	28S
Ta-srRNA1223	UCCUCGUGUUGCAUUCCU	18	83	42	-1.02553	0.00282469	5S
Ta-srRNA1224	GAAUGGUCCGGUGAAGU	17	94	31	-1.64141	3.33091e-06	18S
Ta-srRNA1225	AGUUAAAAAGCUCGUAGU	18	90	35	-1.40434	5.54993e-05	18S
Ta-srRNA1226	AAACUUAAAGGAAUUGACGGAAGGGCA	27	26	99	1.87893	2.96166e-07	18S
Ta-srRNA1227	GACGGGUUCUGAAACCUGGGA	21	78	47	-0.774221	0.0237765	28S
Ta-srRNA1228	AUUGGCUCUGAGGACUGG	18	76	49	-0.676844	0.048368	28S
Ta-srRNA1229	UCUGGCCAAUGGAACAAUGUAGGCAAG	27	35	90	1.31452	0.000192717	28S
Ta-srRNA1230	UCCUUUAGAUCUUCGGAGUUUG	22	33	92	1.43076	5.54993e-05	28S
Ta-srRNA1231	GAAACAGUCGACUCAGAACUGGUACGGAC	29	15	110	2.81932	8.30547e-13	28S
Ta-srRNA1232	CUUGAGAGGUGUAGGA	16	79	46	-0.823513	0.0161848	28S
Ta-srRNA1233	GAGUUGGAGCACGCCUGUCGGG	22	45	80	0.783398	0.0237765	28S
Ta-srRNA1234	AGAUGGUGAACUAUGCCUGAG	21	39	86	1.09342	0.00172952	28S
Ta-srRNA1235	CCGAAAGAUGGUGAACUAUGCCUGAGCGG	29	9	116	3.62502	8.5821e-17	28S
Ta-srRNA1236	UAGGCGACGGAAGUUUGAGGCAAU	24	32	92	1.47499	3.59433e-05	18S
Ta-srRNA1237	UAGCUAUGCGGAGCCAUCCCUCCGCAGCU	29	27	97	1.79533	8.81766e-07	18S
Ta-srRNA1238	UGCAGUUAAAAAGCUCGUAGUUGGACCUU	29	19	105	2.41372	1.76173e-10	18S
Ta-srRNA1239	UCAUUUAGAGGAAGGAGAAGUCGUAACA	28	21	103	2.24251	1.63424e-09	18S
Ta-srRNA1240	GUAUGAACCAAUUUGAACUGUGAAA	25	44	80	0.81573	0.0189786	18S
Ta-srRNA1241	AGGUGUAGGAUAAGUGGGAGCC	22	30	94	1.59871	8.90519e-06	28S
Ta-srRNA1242	GGGACCCGAAAGAUGGUGAACUAUG	25	20	104	2.3264	5.48727e-10	28S
Ta-srRNA1243	AUUAUGACUGAACGCCUCUAAGUCAGAA	28	28	96	1.72816	1.96508e-06	28S
Ta-srRNA1244	AGGACGGUGGUCAUGGAAGUCGAA	24	14	110	2.91802	2.79376e-13	28S
Ta-srRNA1245	GAAAAGGAUUGGCUCUGAGGACUGG	25	31	93	1.53619	1.81436e-05	28S
Ta-srRNA1246	GCGCAAGGAAGCUGACGAGCG	21	39	85	1.07657	0.00208874	28S
Ta-srRNA1247	AGACCGAUAGCGAACAAGUAC	21	31	93	1.53619	1.81436e-05	28S
Ta-srRNA1248	GUAGUUGGACCUUGGGCCGGGU	22	45	78	0.746931	0.0322432	18S
Ta-srRNA1249	AGGGACAGUCGGGGGCAUUCG	21	25	98	1.92061	2.09485e-07	18S
Ta-srRNA1250	GAUGCCCUUAGAUGUUCUGGGCC	23	43	80	0.848803	0.0150015	18S
Ta-srRNA1251	UUGGUGGAGCGAUUUGUCUGG	21	44	79	0.797612	0.0222183	18S
Ta-srRNA1252	AGGGGCGAAAGACUAAUCGA	20	34	89	1.34009	0.000161425	28S
Ta-srRNA1253	UGCAGAUCUUGGUGGUAGUAGCAAAU	26	29	94	1.64742	5.41092e-06	28S
Ta-srRNA1254	GGACCCGAAAGAUGGUGAACUA	22	40	83	1.00586	0.00406743	28S
Ta-srRNA1255	GAGAGGUGUAGGAUAAGUGGGAG	23	24	99	1.99384	8.55154e-08	28S
Ta-srRNA1256	GGAACGGGCUUGGCGGAAUCAG	22	31	92	1.52061	2.28806e-05	28S
Ta-srRNA1257	AGUGGCAGAGUGGCCUUGCUGCCACGAUC	29	37	86	1.16912	0.000902423	28S
Ta-srRNA1258	AGGCGACGGAAGUUUGAGGCAAUAA	25	36	86	1.20852	0.000638974	18S
Ta-srRNA1259	UUAUCAUUUAGAGGAAGGAGAAGUCG	26	40	82	0.988399	0.00487129	18S
Ta-srRNA1260	UCUUGGAUUUAUGAAAGACGAA	22	40	82	0.988399	0.00487129	18S
Ta-srRNA1261	AGGAUUGGCUCUGAGGACUGGGCU	24	33	89	1.383	0.000107786	28S
Ta-srRNA1262	CCGAGCAUGAAACAGUCGACUCA	23	40	82	0.988399	0.00487129	28S
Ta-srRNA1263	GCCAAUGGAACAAUGUAGGCAAGGGAAG	28	21	101	2.21425	2.89843e-09	28S
Ta-srRNA1264	AAAUGACUUGAGAGGUGUAGGAUA	24	32	90	1.44332	5.65214e-05	28S
Ta-srRNA1265	CCUGUCGGGACCCGAAAGAUG	21	41	81	0.935209	0.00764462	28S
Ta-srRNA1266	GGACCCGAAAGAUGGUGAACUAUGC	25	23	99	2.05492	4.42162e-08	28S
Ta-srRNA1267	GACAGUGUCGCGAUAGU	17	95	27	-1.85509	2.72334e-07	28S
Ta-srRNA1268	CCUACUGAUGACAGUGUCGCGAUA	24	44	78	0.779263	0.0259675	28S
Ta-srRNA1269	GUAAUUCUAGAGCUAAUACGUGCAA	25	31	90	1.48895	3.63265e-05	18S
Ta-srRNA1270	GCGAUGCGGGAUGAACCGGAAGCCG	25	29	92	1.61644	8.77596e-06	28S
Ta-srRNA1271	AUGAAACAGUCGACUCA	17	99	22	-2.20844	6.18155e-09	28S
Ta-srRNA1272	AAGACAUUGUCAGGUGGGGAGU	22	42	79	0.864534	0.0138671	28S
Ta-srRNA1273	UCGCAUCGAUGAAGAACGUAGC	22	43	77	0.793751	0.024277	5.8S
Ta-srRNA1274	UGAAUUGCAGAAUCCCGCGA	20	74	46	-0.729337	0.0352843	5.8S
Ta-srRNA1275	GUUUAGGCGACGGAAGUUUGAGGCAAU	27	14	106	2.86464	9.98647e-13	18S
Ta-srRNA1276	UGCAGUUAAAAAGCUCGUAGUUG	23	41	79	0.899197	0.0107859	18S
Ta-srRNA1277	GCUCGUAGUUGGACCUUGGGCCGG	24	32	88	1.41095	8.86442e-05	18S
Ta-srRNA1278	GUAAUUCUAGAGCUAAUACGUG	22	31	89	1.47285	4.57306e-05	18S
Ta-srRNA1279	AAAAGCUCGUAGUUGGACCUUGG	23	33	87	1.35026	0.000167163	18S
Ta-srRNA1280	AAUGAUUAAUAGGGACA	17	100	20	-2.3596	9.82287e-10	18S
Ta-srRNA1281	ACGGGUGACGGAGAAUUAGGGUUCG	25	22	98	2.10407	2.93426e-08	18S
Ta-srRNA1282	CCGAGCAUGAAACAGUCG	18	87	33	-1.44007	4.57306e-05	28S
Ta-srRNA1283	GGUGCAGAUCUUGGUGGUAGU	21	35	85	1.23217	0.000548995	28S
Ta-srRNA1284	UUGUGAAGCAGAAUUCAC	18	101	19	-2.44746	3.18276e-10	28S
Ta-srRNA1285	AAGACAUUGUCAGGUGGGG	19	74	46	-0.729337	0.0352843	28S
Ta-srRNA1286	UGUCGGGACCCGAAAGAUGGUGA	23	30	90	1.53607	2.29327e-05	28S
Ta-srRNA1287	UCCUUUAGAUCUUCGGAGUUU	21	29	91	1.60069	1.11691e-05	28S
Ta-srRNA1288	UUGGUCGAUUAAGACAGCAGGACG	24	26	94	1.80426	1.07248e-06	28S
Ta-srRNA1289	UGCGCAAGGAAGCUGACGAGC	21	40	80	0.952831	0.00695804	28S
Ta-srRNA1290	GAACGGGCUUGGCGGAAUCA	20	35	85	1.23217	0.000548995	28S
Ta-srRNA1291	GUUGCAGUUAAAAAGCUCGUAGUUGG	26	30	89	1.51997	2.90122e-05	18S
Ta-srRNA1292	ACGGAGAAUUAGGGUUCGAUUC	22	39	80	0.989244	0.00526673	18S
Ta-srRNA1293	GAACCCACAAAGGGUGUUGGUCG	23	29	90	1.58477	1.42081e-05	28S
Ta-srRNA1294	UGUGAAAUGACUUGAGAGGUGU	22	42	77	0.8276	0.0192606	28S
Ta-srRNA1295	GCCAAUGGAACAAUGUAGGCA	21	42	77	0.8276	0.0192606	28S
Ta-srRNA1296	UUCGGGAAAAGGAUUGGCU	19	44	75	0.722773	0.0410173	28S
Ta-srRNA1297	UGUUGGUCGAUUAAGACAGCAGGACG	26	31	88	1.45657	5.75319e-05	28S
Ta-srRNA1298	CAAGGGAACGGGCUUGGCGGAAUCA	25	35	84	1.21512	0.000674933	28S
Ta-srRNA1299	AAUGAUUAGAGGCAUUGGGGACGCA	25	26	93	1.78885	1.38641e-06	28S
Ta-srRNA1300	AGAGGCGUCCUCAGCGACGGACCG	24	38	81	1.04449	0.00326668	28S
Ta-srRNA1301	CAGUUAAAAAGCUCGUAGU	19	77	41	-0.952103	0.00631105	18S
Ta-srRNA1302	GGUGAAGUGUUCGGAUC	17	81	37	-1.17267	0.000828892	18S
Ta-srRNA1303	CGGAAGUUUGAGGCAAUAACAGGU	24	26	92	1.77327	1.79176e-06	18S
Ta-srRNA1304	GAUCAUUGCAAUUGUUGGUCUUCA	24	40	78	0.916364	0.00988045	18S
Ta-srRNA1305	UAAUUCUAGAGCUAAUACGUGCA	23	30	88	1.50369	3.66813e-05	18S
Ta-srRNA1306	CGACGGAAGUUUGAGGCAAUAA	22	31	87	1.44011	7.2329e-05	18S
Ta-srRNA1307	CCAGACAUAGCAAGGAUUGACA	22	19	99	2.32894	1.04321e-09	18S
Ta-srRNA1308	ACGGGUUCUGAAACCUGGGA	20	79	39	-1.06096	0.00240092	28S
Ta-srRNA1309	UGACGGCGACGUUAGGAAGUCCGGA	25	44	74	0.703441	0.047591	28S
Ta-srRNA1310	ACCUAGUACGAGAGGAACCGUUGAUU	26	35	83	1.19787	0.000828892	28S
Ta-srRNA1311	GAAUUGUAGUCUGGAGAGGCGUCCUC	26	20	98	2.24078	3.15852e-09	28S
Ta-srRNA1312	AGAGGAACCGUUGAUUCACACAA	23	22	96	2.07437	2.53383e-08	28S
Ta-srRNA1313	GGUGAAGUGUUCGGAUCGCGGCG	23	43	74	0.736514	0.0386722	18S
Ta-srRNA1314	UUAGAGGAAGGAGAAGUCGUAACAAGGU	28	10	107	3.35858	5.38795e-15	18S
Ta-srRNA1315	AGCUCGUAGUUGGACCUUGGGCCGG	25	25	92	1.82959	1.00903e-06	18S
Ta-srRNA1316	ACUUAAAGGAAUUGACGGAAGGGCAC	26	37	80	1.06495	0.00290926	18S
Ta-srRNA1317	CCAUUGGAGGGCAAGUCUGGUG	22	26	91	1.75753	2.31495e-06	18S
Ta-srRNA1318	UACCGAUUGAAUGGUCCGGUG	21	35	82	1.18041	0.00101686	18S
Ta-srRNA1319	CCAGACAUAGCAAGGAUUGACAG	23	26	91	1.75753	2.31495e-06	18S
Ta-srRNA1320	CAGACAUAGCAAGGAUUGACAG	22	20	97	2.226	4.23223e-09	18S
Ta-srRNA1321	UCUUGGAUUUAUGAAAGACGA	21	37	80	1.06495	0.00290926	18S
Ta-srRNA1322	CUUCGGGAAAAGGAUUGGCU	20	36	81	1.12224	0.00174156	28S
Ta-srRNA1323	CGGGUUCUGAAACCUGGG	18	30	87	1.48723	4.63485e-05	28S
Ta-srRNA1324	GUGAAAUGACUUGAGAGGUGUA	22	28	89	1.61908	1.10293e-05	28S
Ta-srRNA1325	UGUGAAAUGACUUGAGAGGUGUAGG	25	32	85	1.36098	0.000173128	28S
Ta-srRNA1326	CGCAAGGAAGCUGACGAGCGGG	22	37	80	1.06495	0.00290926	28S
Ta-srRNA1327	CGGGAAUCGCCCCUUCGGGGGCUUUCC	27	32	85	1.36098	0.000173128	28S
Ta-srRNA1328	CGAGAGACCGAUAGCGAACAAGUACCG	27	22	95	2.05928	3.36091e-08	28S
Ta-srRNA1329	GGGGUGUGGACUGUUGUCGG	20	32	85	1.36098	0.000173128	28S
Ta-srRNA1330	AGACCGAUAGCGAACAAGUACC	22	34	83	1.23954	0.000578727	28S
Ta-srRNA1331	GGGCGAGAGUAGUACUAGGAUGG	23	13	103	2.92922	8.6261e-13	5S
Ta-srRNA1332	GUACUAGGAUGGGUGACCUCCUGGGA	26	32	84	1.34393	0.000216051	5S
Ta-srRNA1333	GAUGAAGAACGUAGCGAAAUGCGAU	25	40	76	0.878951	0.0139421	5.8S
Ta-srRNA1334	GGUGUGAAUUGCAGAAUCCCGCGAACC	27	26	90	1.74161	2.98997e-06	5.8S
Ta-srRNA1335	CUUAUCAUUUAGAGGAAGGAGAAGUCG	27	17	99	2.48831	1.82042e-10	18S
Ta-srRNA1336	GAAGUGUUCGGAUCGCGGCGA	21	39	77	0.934191	0.00902137	18S
Ta-srRNA1337	GAGGAAGGAGAAGUCGUAACAAGGUU	26	25	91	1.81384	1.31039e-06	18S
Ta-srRNA1338	GAAUUGACGGAAGGGCACCACC	22	36	80	1.10434	0.00212081	18S
Ta-srRNA1339	AAGAAGACCCUGUUGAGCUUGACUC	25	19	97	2.29953	1.89229e-09	28S
Ta-srRNA1340	ACGCAAUGUGAUUUCUGCCCA	21	32	84	1.34393	0.000216051	28S
Ta-srRNA1341	CGAGAGUAGUACUAGGAUGGG	21	36	79	1.08622	0.00257934	5S
Ta-srRNA1342	CCGUUUAGGCGACGGAAGUUUGAG	24	33	82	1.265	0.000493192	18S
Ta-srRNA1343	CUUCGGGAUCGGAGUAAUGA	20	27	88	1.65504	8.46913e-06	18S
Ta-srRNA1344	CGGAUCGCACGGCCUUCGUGCCGGCGACG	29	35	80	1.14484	0.00152506	18S
Ta-srRNA1345	GGUAUAGGGGCGAAAGACUAA	21	24	91	1.87244	7.23988e-07	28S
Ta-srRNA1346	CGAUGCGGGAUGAACCGGAA	20	37	78	1.02848	0.00425433	28S
Ta-srRNA1347	GGAAGACAUUGUCAGGUGGGGAGU	24	39	76	0.915363	0.0107606	28S
Ta-srRNA1348	GAACAAUGUAGGCAAGGGAA	20	37	78	1.02848	0.00425433	28S
Ta-srRNA1349	GAUGCGCAAGGAAGCUGACG	20	42	73	0.750768	0.0363831	28S
Ta-srRNA1350	CCCAUGUCGCACGGAUUCGUCC	22	34	81	1.20441	0.000878797	28S
Ta-srRNA1351	GGCGAGAGUAGUACUAGGAUGG	22	17	97	2.45891	3.37333e-10	5S
Ta-srRNA1352	AAGUCCUCGUGUUGCAUUCCU	21	37	77	1.00989	0.0051337	5S
Ta-srRNA1353	UAUUGUGUUGGCCUUCGG	18	85	29	-1.59222	1.08685e-05	18S
Ta-srRNA1354	AGGCGUGGAGCCUGCGGCUUAAUU	24	41	73	0.785431	0.0291254	18S
Ta-srRNA1355	CCGUUUAGGCGACGGAAGUUUGAGGCAAU	29	15	99	2.6675	2.67316e-11	18S
Ta-srRNA1356	AAUUGACGGAAGGGCAC	17	85	29	-1.59222	1.08685e-05	18S
Ta-srRNA1357	AUUCAUGAUAACUCGACGGAUC	22	27	87	1.63857	1.08685e-05	18S
Ta-srRNA1358	UGAACUGUGAAACUGCGAAUGGC	23	17	97	2.45891	3.37333e-10	18S
Ta-srRNA1359	AACCCACAAAGGGUGUUGGUCG	22	34	80	1.18652	0.00108111	28S
Ta-srRNA1360	UCUCGUGUGGAACAAAAGGGUAA	23	42	72	0.730903	0.0424524	28S
Ta-srRNA1361	UUCAAAUGAGAACUUUGAAGGCCG	24	34	80	1.18652	0.00108111	28S
Ta-srRNA1362	AAUCUCGUGUGGAACAAAAGGGUAA	25	27	87	1.63857	1.08685e-05	28S
Ta-srRNA1363	GGGGUGUGGACUGUUGUCGGC	21	37	77	1.00989	0.0051337	28S
Ta-srRNA1364	GGGUGUGGACUGUUGUCGGC	20	42	72	0.730903	0.0424524	28S
Ta-srRNA1365	CAGCUUGAGAAUCGGGCGGCU	21	27	87	1.63857	1.08685e-05	28S
Ta-srRNA1366	UAGUACGAGAGGAACCGUUGAUUCA	25	30	84	1.43668	9.31119e-05	28S
Ta-srRNA1367	GGUGUGAAUUGCAGAAUCCCGCGAACCAU	29	23	90	1.9176	5.11614e-07	5.8S
Ta-srRNA1368	UCCGGUGAAGUGUUCGGAUCGCG	23	40	73	0.820947	0.023072	18S
Ta-srRNA1369	UAUUGUGUUGGCCUUCG	17	98	15	-2.7425	1.94396e-11	18S
Ta-srRNA1370	AGUUUGUUUGAUGGUACG	18	78	35	-1.1982	0.000755019	18S
Ta-srRNA1371	AUGGUGAACUAUGCCUGAGCGGGG	24	39	74	0.876954	0.0152333	28S
Ta-srRNA1372	UCAUUGUGAAGCAGAAUUCA	20	72	41	-0.855401	0.0152333	28S
Ta-srRNA1373	CCAAUGGAACAAUGUAGGCAAGGGAAGUCG	30	8	105	3.64894	5.94109e-16	28S
Ta-srRNA1374	AAAGGACUUUGAAAAGAGAGUCAAAG	26	31	82	1.35485	0.000224545	28S
Ta-srRNA1375	CGAGAGACCGAUAGCGAACAAGUACC	26	17	96	2.44398	4.59485e-10	28S
Ta-srRNA1376	CGCAUCGAUGAAGAACGUAGCGAAAUGCG	29	11	101	3.13952	1.53696e-13	5.8S
Ta-srRNA1377	GCGACGGAAGUUUGAGGCAAU	21	31	81	1.33717	0.000280914	18S
Ta-srRNA1378	CGUAGUUGGACCUUGGGCCGGG	22	37	75	0.97199	0.00744149	18S
Ta-srRNA1379	GAGGAAGGAGAAGUCGUAACAAG	23	21	91	2.06403	5.14222e-08	18S
Ta-srRNA1380	GAAUGGUCCGGUGAAGUGUUCG	22	33	79	1.21131	0.000932621	18S
Ta-srRNA1381	GGCGACGGAAGUUUGAGGCAAUAA	24	18	94	2.33176	2.02834e-09	18S
Ta-srRNA1382	CCCCGAAAAUGGAUGGCGCUGAAGC	25	32	80	1.27365	0.0005191	28S
Ta-srRNA1383	GGUCGGAAGCGGGGCAUGUCCCCUC	25	40	72	0.801082	0.0271903	28S
Ta-srRNA1384	AUGCGGGAUGAACCGGAAGCCG	22	36	76	1.03046	0.00460209	28S
Ta-srRNA1385	CUAGUACGAGAGGAACCGUUGAUUC	25	28	84	1.53579	3.72848e-05	28S
Ta-srRNA1386	CCAGCUUGAGAAUCGGGCGGCUGU	24	30	82	1.40196	0.000147678	28S
Ta-srRNA1387	GGGUGUGGACUGUUGUCGGCCG	22	24	88	1.82415	1.60864e-06	28S
Ta-srRNA1388	AGAGGAAGGAGAAGUCGUAACAAGGUU	27	15	96	2.62317	6.97392e-11	18S
Ta-srRNA1389	AGGGACUAUCGCCGUUUAGGCGACGG	26	29	82	1.45067	9.5372e-05	18S
Ta-srRNA1390	CGCCGUUUAGGCGACGGAAGUUUGAGGCA	29	20	91	2.134	2.45954e-08	18S
Ta-srRNA1391	UUAGAGGAAGGAGAAGUCGUAACAAG	26	19	92	2.22329	8.42479e-09	18S
Ta-srRNA1392	CGACGGAAGUUUGAGGCAAUAACAG	25	19	92	2.22329	8.42479e-09	18S
Ta-srRNA1393	GGGUGACGGAGAAUUAGGGUUCGAU	25	35	76	1.07096	0.00337854	18S
Ta-srRNA1394	AACUGUGAAACUGCGAAUGGC	21	20	91	2.134	2.45954e-08	18S
Ta-srRNA1395	CAGAUCUUGGUGGUAGUAGCAAA	23	25	86	1.73243	4.81909e-06	28S
Ta-srRNA1396	AUCCUUUAGAUCUUCGGAGUUU	22	29	82	1.45067	9.5372e-05	28S
Ta-srRNA1397	UGCGAUGGUCCUCGCGGAUGCUGACGCA	28	27	84	1.58802	2.28983e-05	28S
Ta-srRNA1398	GGAACGGGCUUGGCGGAAUCA	21	26	85	1.65927	1.06852e-05	28S
Ta-srRNA1399	GGCGAGAGACCGAUAGCGAACAAGU	25	18	93	2.31635	2.75038e-09	28S
Ta-srRNA1400	GAUUGAAUGGUCCGGUGAAGUGUUCGG	27	31	79	1.30116	0.000438362	18S
Ta-srRNA1401	CUUAAAGGAAUUGACGGAAGGG	22	37	73	0.933063	0.0107175	18S
Ta-srRNA1402	UCAGAGGUGAAAUUCUUGGA	26	18	92	2.30077	3.7305e-09	18S
Ta-srRNA1403	GUUGGUGGAGCGAUUUGUCUGGUUA	29	26	84	1.64222	1.3766e-05	18S
Ta-srRNA1404	UGUGCAAGUAUGAACCAAUUUGAACUG	27	34	76	1.11264	0.00244589	18S
Ta-srRNA1405	AUUAGAUAAAAGGCUGACGCGGGCUC	23	29	81	1.43299	0.000120611	18S
Ta-srRNA1406	CGGGAAGAGUUAUCUUUUCUGCU	19	95	15	-2.6977	5.06319e-11	28S
Ta-srRNA1407	UUCGAGUUGGAGCACGCCUGUCGGG	25	39	71	0.817352	0.025317	28S
Ta-srRNA1408	UUCAAAUGAGAACUUUGAAGGCCGAA	26	29	81	1.43299	0.000120611	28S
Ta-srRNA1409	AGGUGUAGGAUAAGUGGGAGCCCUCACG	26	24	86	1.79103	2.73538e-06	28S
Ta-srRNA1410	GUGUCGCGAUAGUAAU	24	23	87	1.86876	6.18719e-07	28S
Ta-srRNA1411	GUACGAGAGGAACCGUUGAUUCACA	25	27	83	1.57077	2.9321e-05	28S
Ta-srRNA1412	GAGCUGCUCACGCGGCGAG	19	13	97	2.84274	6.21837e-12	28S
Ta-srRNA1413	GACUCUCGGCAACGGAUAUCUCGGCUC	27	34	75	1.09356	0.00298969	5.8S
Ta-srRNA1414	CUCGUAGUUGGACCUUGGGCC	21	37	72	0.913198	0.0128291	18S
Ta-srRNA1415	UCCGGUGAAGUGUUCGGAUCGCGG	24	37	72	0.913198	0.0128291	18S
Ta-srRNA1416	CGCGAGAAGUCCAUUGAACCU	21	40	69	0.739792	0.0439784	18S
Ta-srRNA1417	GCAAUAACAGGUCUGUGAUGCC	22	35	74	1.03255	0.00498626	18S
Ta-srRNA1418	AAAGGAAUUGACGGAAGGGCACCACC	26	25	84	1.69853	8.0918e-06	18S
Ta-srRNA1419	UUGGUGGAGCGAUUUGUCUGGUU	23	31	78	1.28281	0.000546742	18S
Ta-srRNA1420	AAAUUCUUGGAUUUAUGAAAGACGAA	26	21	88	2.01574	1.22079e-07	18S
Ta-srRNA1421	UCCGAUGAUUCAUGAUAACUCGACGGAU	28	29	80	1.4151	0.000152401	18S
Ta-srRNA1422	GUAUGAACCAAUUUGAACUGUGAAACUGCG	30	7	102	3.7967	3.56295e-16	18S
Ta-srRNA1423	UGAACCAAUUUGAACUGUGAAAC	23	33	76	1.15555	0.00174499	18S
Ta-srRNA1424	UGUUUGAUGGUACGUGCUACUCGGAU	26	34	75	1.09356	0.00298969	18S
Ta-srRNA1425	AAGUAUGAACCAAUUUGAACUGUGA	25	35	74	1.03255	0.00498626	18S
Ta-srRNA1426	AGAGGUGUAGGAUAAGUGGG	20	38	71	0.854708	0.0198165	28S
Ta-srRNA1427	AUCCGUAACUUCGGGAAAAGGAUUGG	26	32	77	1.2186	0.000990729	28S
Ta-srRNA1428	CGGGAUGAACCGGAAGCCGGGUUACGGUG	29	16	93	2.48505	4.71989e-10	28S
Ta-srRNA1429	CGAAAGAUGGUGAACUAUGCCU	22	29	80	1.4151	0.000152401	28S
Ta-srRNA1430	GCAUGAAACAGUCGACU	17	82	27	-1.64309	8.0918e-06	28S
Ta-srRNA1431	GAUCCUUCGAUGUCGGCUC	19	20	89	2.10199	4.42692e-08	28S
Ta-srRNA1432	UGCGCAAGGAAGCUGACGAG	20	35	74	1.03255	0.00498626	28S
Ta-srRNA1433	AAAAGGACUUUGAAAAGAGAGU	22	32	77	1.2186	0.000990729	28S
Ta-srRNA1434	GCGAGAGACCGAUAGCGAACAAGU	24	24	85	1.77418	3.56516e-06	28S
Ta-srRNA1435	UAUUGUGUUGGCCUUCGGGA	20	67	41	-0.751749	0.0351791	18S
Ta-srRNA1436	CUUAUCAUUUAGAGGAAGGAGAAGUCGU	28	18	90	2.26911	6.86848e-09	18S
Ta-srRNA1437	AAAGGAAUUGACGGAAGGGCACCACCA	27	26	82	1.60751	2.28106e-05	18S
Ta-srRNA1438	GUAACUUCGGGAAAAGGAUUGGCUC	25	35	73	1.01296	0.00604355	28S
Ta-srRNA1439	GAGCUUGACUCUAGUCCGACUUUGUG	26	34	74	1.07423	0.00364911	28S
Ta-srRNA1440	GAGAGACCGAUAGCGAACAAGUACCG	26	28	80	1.46551	9.76363e-05	28S
Ta-srRNA1441	UCCGAAUUGUAGUCUGGAGAGGCG	24	37	71	0.893056	0.0153292	28S
Ta-srRNA1442	GCGAGAGACCGAUAGCGAACA	21	24	84	1.75713	4.64491e-06	28S
Ta-srRNA1443	AGAGGAAGGAGAAGUCG	17	69	38	-0.903381	0.0117126	18S
Ta-srRNA1444	AAGACGAACAACUGCGAAAGCAU	23	26	81	1.58983	2.93365e-05	18S
Ta-srRNA1445	UUGGAUUUAUGAAAGACGAA	20	31	76	1.2454	0.00084764	18S
Ta-srRNA1446	CAUGAUAACUCGACGGA	17	87	20	-2.15895	4.42692e-08	18S
Ta-srRNA1447	CAAAACGGAUCCGUAACUUCGGGAA	25	26	81	1.58983	2.93365e-05	28S
Ta-srRNA1448	CGGUGCAGAUCUUGGUGGUAGU	22	26	81	1.58983	2.93365e-05	28S
Ta-srRNA1449	AAAAGGAUUGGCUCUGAGGACUGG	24	25	82	1.66382	1.35612e-05	28S
Ta-srRNA1450	UGAAAUGACUUGAGAGGUGUAGGAUA	26	20	87	2.06924	7.97031e-08	28S
Ta-srRNA1451	AUUGGCUCUGAGGACUG	17	78	29	-1.46842	6.13151e-05	28S
Ta-srRNA1452	CGGUCGUACUCAUAACCGCAUCAGGU	26	24	83	1.73988	6.0492e-06	28S
Ta-srRNA1453	ACAGUGUCGCGAUAGUAA	18	67	40	-0.787262	0.0278301	28S
Ta-srRNA1454	UCGGGUUGUUUGGGAAUGCAGC	22	20	87	2.06924	7.97031e-08	28S
Ta-srRNA1455	CGACUCUCGGCAACGGAUAUCUCGGCU	27	30	76	1.29251	0.000576244	5.8S
Ta-srRNA1456	CGGAAGUUUGAGGCAAUAACAGG	23	27	79	1.49962	7.82934e-05	18S
Ta-srRNA1457	GUGAAGUGUUCGGAUCGC	18	71	35	-1.06276	0.00322592	18S
Ta-srRNA1458	UUAGGCGACGGAAGUUUGAGGCAAU	25	21	85	1.96577	2.89766e-07	18S
Ta-srRNA1459	UUUAUUAGAUAAAAGGCUG	19	74	32	-1.25116	0.000576244	18S
Ta-srRNA1460	AAUGGUCCGGUGAAGUGUUCG	21	35	71	0.972953	0.00883442	18S
Ta-srRNA1461	GAAUUGACGGAAGGGCACCACCA	23	29	77	1.36005	0.00030576	18S
Ta-srRNA1462	CAGGACGGUGGUCAUGGAAGUCGAA	25	15	91	2.5461	3.4841e-10	28S
Ta-srRNA1463	AGGCCCGGUCUUACCGGGCCGAUCCGGGC	29	25	81	1.64614	1.75419e-05	28S
Ta-srRNA1464	AUGCGGGAUGAACCGGA	17	69	37	-0.941725	0.00883442	28S
Ta-srRNA1465	GCCUGUCGGGACCCGAAAGAUGGUGA	26	19	87	2.14278	3.76962e-08	28S
Ta-srRNA1466	CACGCCUGUCGGGACCCGAAAGAUGG	26	24	82	1.72242	7.87455e-06	28S
Ta-srRNA1467	GAUGACAGUGUCGCGAUA	18	71	35	-1.06276	0.00322592	28S
Ta-srRNA1468	GAACGGGCUUGGCGGAAUCAGCG	23	27	79	1.49962	7.82934e-05	28S
Ta-srRNA1469	AAAAGGACUUUGAAAAGAGAGUCAAAG	27	36	70	0.912024	0.0140458	28S
Ta-srRNA1470	CUGGUGUGAAUUGCAGAAUCCCGCGA	26	21	84	1.94872	3.86468e-07	5.8S
Ta-srRNA1471	AAGGAUGUUUUCAUUAAUCAAGAACGA	27	27	78	1.48128	9.98922e-05	18S
Ta-srRNA1472	UAUCAUUUAGAGGAAGGAGAAGUC	24	33	72	1.07768	0.00394756	18S
Ta-srRNA1473	UUAGGCGACGGAAGUUUGAGGC	22	22	83	1.86474	9.95856e-07	18S
Ta-srRNA1474	UCCGGAGAGGGAGCCUGAGAAACGG	25	29	76	1.34122	0.000384864	18S
Ta-srRNA1475	UAACCGUAGUAAUUCUAGAGCUAAUACGUG	30	11	94	3.03603	1.69045e-12	18S
Ta-srRNA1476	GUAACUUCGGGAAAAGGAUUGG	22	32	73	1.14177	0.00230502	28S
Ta-srRNA1477	CGGGCGGAAGACAUUGUCAGGUG	23	33	72	1.07768	0.00394756	28S
Ta-srRNA1478	GCGGAAGACAUUGUCAGGUGGG	22	37	68	0.830885	0.025853	28S
Ta-srRNA1479	CGAUGCGGGAUGAACCGGAAGCCG	24	22	83	1.86474	9.95856e-07	28S
Ta-srRNA1480	GAAAUGACUUGAGAGGUGU	19	36	69	0.891303	0.0168121	28S
Ta-srRNA1481	AGUCGACGGGUUCUGAAACCUGGGAUGC	28	35	70	0.952526	0.0106535	28S
Ta-srRNA1482	UUGGAGCACGCCUGUCGGGACCC	23	25	80	1.62825	2.26777e-05	28S
Ta-srRNA1483	ACGCCUGUCGGGACCCGAAAGAUGGUG	27	25	80	1.62825	2.26777e-05	28S
Ta-srRNA1484	GAUGACAGUGUCGCGAUAGUAAU	23	33	72	1.07768	0.00394756	28S
Ta-srRNA1485	CGACGUUAGGAAGUCCGGAGACG	23	25	80	1.62825	2.26777e-05	28S
Ta-srRNA1486	AUGCGCAAGGAAGCUGACGAG	21	37	68	0.830885	0.025853	28S
Ta-srRNA1487	CGAGAGUAGUACUAGGAUGG	20	20	84	2.01869	1.92572e-07	5S
Ta-srRNA1488	UCGCAUCGAUGAAGAACGUAGCGAAAU	27	18	86	2.20361	2.33451e-08	5.8S
Ta-srRNA1489	CCUAUUGUGUUGGCCUUCG	19	80	24	-1.7766	4.45997e-06	18S
Ta-srRNA1490	ACAGGUCUGUGAUGCCCUUAG	21	37	67	0.809552	0.0306489	18S
Ta-srRNA1491	AGGCAAUAACAGGUCUGUGA	20	37	67	0.809552	0.0306489	18S
Ta-srRNA1492	UCGCCGUUUAGGCGACGGAAGUUUGAGGCA	30	27	77	1.46269	0.000127341	18S
Ta-srRNA1493	GAAUGGUCCGGUGAAGUGUUCGGA	24	34	70	0.994197	0.00797267	18S
Ta-srRNA1494	UGGAGCGAUUUGUCUGGUUAA	21	36	68	0.870281	0.0200841	18S
Ta-srRNA1495	UUGGUGGAGCGAUUUGUCUGGUUAA	25	24	80	1.68685	1.33242e-05	18S
Ta-srRNA1496	GGAGUAAUGAUUAAUAGGGACA	22	36	68	0.870281	0.0200841	18S
Ta-srRNA1497	UAGUUUGUUUGAUGGUACG	19	64	40	-0.721297	0.0456023	18S
Ta-srRNA1498	GUUUGAUGGUACGUGCU	17	77	27	-1.55246	2.92988e-05	18S
Ta-srRNA1499	UGAACUGUGAAACUGCGAAUGGCU	24	19	85	2.10928	6.87003e-08	18S
Ta-srRNA1500	AUGAUUCAUGAUAACUCGACGGAUCG	26	32	72	1.1219	0.00283689	18S
Ta-srRNA1501	UAACUUCGGGAAAAGGAUUGGC	22	24	80	1.68685	1.33242e-05	28S
Ta-srRNA1502	AAGUUACCACAGGGAUAACUGGCU	24	38	66	0.74955	0.0456023	28S
Ta-srRNA1503	CUCUGGCCAAUGGAACAAUGUAGGCA	26	28	76	1.39163	0.0002523	28S
Ta-srRNA1504	CGGGAUGAACCGGAAGCCG	19	29	75	1.32214	0.000483906	28S
Ta-srRNA1505	UAGGGGCGAAAGACUAAUCG	20	22	82	1.84728	1.31972e-06	28S
Ta-srRNA1506	UGGAGCACGCCUGUCGGGACCC	22	34	70	0.994197	0.00797267	28S
Ta-srRNA1507	UGAAAUUGCCGGGAGGGAAGCG	22	25	79	1.61013	2.92988e-05	28S
Ta-srRNA1508	AGAGACCGAUAGCGAACAAGUACCGC	26	20	84	2.01869	1.92572e-07	28S
Ta-srRNA1509	AAAAUGGAUGGCGCUGAAGCGCG	23	31	73	1.18739	0.00162118	28S
Ta-srRNA1510	AGUCGGGUUGUUUGGGAAUGCAG	23	19	85	2.10928	6.87003e-08	28S
Ta-srRNA1511	GUACGAGAGGAACCGUUGAUUCACACA	27	18	86	2.20361	2.33451e-08	28S
Ta-srRNA1512	AGUCUGGAGAGGCGUCCUCAGCG	23	28	76	1.39163	0.0002523	28S
Ta-srRNA1513	ACGACUCUCGGCAACGGAUAUCUCGGC	27	30	73	1.23451	0.00112146	5.8S
Ta-srRNA1514	GUCCGGUGAAGUGUUCGG	18	64	39	-0.757706	0.0362564	18S
Ta-srRNA1515	CGGUGAAGUGUUCGGAUCGCGGCG	24	23	80	1.74793	4.26431e-06	18S
Ta-srRNA1516	CGUAGUUGGACCUUGGGCCG	20	36	67	0.848947	0.0239443	18S
Ta-srRNA1517	CGUUUAGGCGACGGAAGUUUGAGGCAAUA	29	6	97	3.94252	4.18283e-16	18S
Ta-srRNA1518	ACGGGUGACGGAGAAUUAGGGUUCGAUU	28	22	81	1.82961	1.74844e-06	18S
Ta-srRNA1519	UGCAAGUAUGAACCAAUUUGAACUGUGA	28	26	77	1.51689	7.97017e-05	18S
Ta-srRNA1520	CGUGUGGAACAAAAGGGUAA	20	30	73	1.23451	0.00112146	28S
Ta-srRNA1521	GGACCCGAAAGAUGGUGAACUAUGCCU	27	19	84	2.09223	9.2753e-08	28S
Ta-srRNA1522	CCAAUAGGGAACGUGAGC	18	23	80	1.74793	4.26431e-06	28S
Ta-srRNA1523	AAUGAGAACUUUGAAGGCCGAAG	23	30	73	1.23451	0.00112146	28S
Ta-srRNA1524	AACUUCGGGAAAAGGAUUGGCUC	23	24	79	1.66873	1.73178e-05	28S
Ta-srRNA1525	UGAAAUGACUUGAGAGGUGUA	21	26	77	1.51689	7.97017e-05	28S
Ta-srRNA1526	GGUGUAGGAUAAGUGGGAGCC	21	22	81	1.82961	1.74844e-06	28S
Ta-srRNA1527	CUGUUGAGCUUGACUCUAGUCCGAC	25	28	75	1.37255	0.00031911	28S
Ta-srRNA1528	UUGUAGUCUGGAGAGGCGUCCUCA	24	23	80	1.74793	4.26431e-06	28S
Ta-srRNA1529	UUUAGGCGACGGAAGUUUGAGGCAAU	26	26	76	1.49806	0.000102124	18S
Ta-srRNA1530	CGCGAGAAGUCCAUUGAACCUU	22	33	69	1.01639	0.00716368	18S
Ta-srRNA1531	UAUGAACCAAUUUGAACUGUGAAACUGCG	29	18	84	2.16972	4.30821e-08	18S
Ta-srRNA1532	CAGAACUGGUACGGACAAGGGG	22	37	65	0.765914	0.0427944	28S
Ta-srRNA1533	GAAUUGUAGUCUGGAGAGGCGUCCUCA	27	18	84	2.16972	4.30821e-08	28S
Ta-srRNA1534	GGGGUGUGGACUGUUGUCGGCCGC	24	22	80	1.81171	2.31574e-06	28S
Ta-srRNA1535	CGAGAGGAACCGUUGAUUCA	20	35	67	0.889449	0.0184736	28S
Ta-srRNA1536	AAACUGCGAAUGGCUCAU	18	68	33	-1.08516	0.0030621	18S
Ta-srRNA1537	GUUUGUUUGAUGGUACG	17	79	22	-1.88332	1.74844e-06	18S
Ta-srRNA1538	AUUGUCAGGUGGGGAGUU	18	66	35	-0.9576	0.00870765	28S
Ta-srRNA1539	AGAACUGGUACGGACA	16	83	18	-2.24214	3.17116e-08	28S
Ta-srRNA1540	GAUCCUUCGAUGUCGGCUCUU	21	32	69	1.06061	0.00523948	28S
Ta-srRNA1541	CAGAUCUUGGUGGUAGUAGC	20	33	68	0.995365	0.00870765	28S
Ta-srRNA1542	GAUGCGCAAGGAAGCUGACGA	21	35	66	0.867795	0.0221058	28S
Ta-srRNA1543	GGAUGCGAUCAUACCAGCACUAAA	24	26	74	1.45965	0.000167219	5S
Ta-srRNA1544	GCGAGAAGUCCAUUGAACC	19	68	32	-1.12938	0.00215665	18S
Ta-srRNA1545	ACGGAAGUUUGAGGCAAUAACAGG	24	27	73	1.38586	0.000333099	18S
Ta-srRNA1546	GGACAGUCGGGGGCAUU	17	73	27	-1.47562	8.1049e-05	18S
Ta-srRNA1547	UUAUCAUUUAGAGGAAGGAGAAGUC	25	21	79	1.86033	1.62689e-06	18S
Ta-srRNA1548	CGGAGAGGGAGCCUGAGAAACGG	23	30	70	1.17408	0.00215665	18S
Ta-srRNA1549	CUUAAAGGAAUUGACGGAAGGGCACCA	27	28	72	1.31376	0.000641377	18S
Ta-srRNA1550	UUGAACUGUGAAACUGCGAAUGGCU	25	19	81	2.03984	2.28275e-07	18S
Ta-srRNA1551	GAUCCUUCGAUGUCGGCUCUUC	22	31	69	1.10624	0.00377352	28S
Ta-srRNA1552	AAGGAUUGGCUCUGAGGACUGG	22	28	72	1.31376	0.000641377	28S
Ta-srRNA1553	CGAAAGAUGGUGAACUAUGCC	21	32	68	1.03959	0.00640699	28S
Ta-srRNA1554	UUGGAGCACGCCUGUCGGGACC	22	29	71	1.24321	0.00119501	28S
Ta-srRNA1555	UUGUGAAGCAGAAUUCA	17	90	10	-3.19872	9.76429e-13	28S
Ta-srRNA1556	AUGAGAACUUUGAAGGCCGAAG	22	29	71	1.24321	0.00119501	28S
Ta-srRNA1557	UGAGAACUUUGAAGGCCGAAGAGGA	25	11	89	2.95728	9.60102e-12	28S
Ta-srRNA1558	GAUCCUUCGAUGUCGGCUCUUCC	23	32	68	1.03959	0.00640699	28S
Ta-srRNA1559	CGGUCGUACUCAUAACCGCAUCAG	24	29	71	1.24321	0.00119501	28S
Ta-srRNA1560	GGUCGUACUCAUAACCGCAUCA	22	25	75	1.53529	8.1049e-05	28S
Ta-srRNA1561	CGCAUGAAUGGAUUAACGAGA	21	35	65	0.845811	0.026396	28S
Ta-srRNA1562	UGUGAAUUGCAGAAUCCCGCGAAA	25	28	71	1.29362	0.000807467	5.8S
Ta-srRNA1563	AGCGAAAUGCGAUACCUGGUGUGAAU	19	26	73	1.44005	0.000213665	5.8S
Ta-srRNA1564	CGCUCUGGAUACAUUAGCAUGGGAUAA	27	16	83	2.32117	1.13494e-08	18S
Ta-srRNA1565	UUCUUAGAGGGACUAUCG	27	30	69	1.15336	0.00267405	18S
Ta-srRNA1566	ACGCGGGCUCUGCUCGCUGAU	18	67	32	-1.10805	0.00267405	18S
Ta-srRNA1567	UCGACUCAGAACUGGUACGGACAAGGG	27	19	80	2.02195	3.08179e-07	28S
Ta-srRNA1568	CGAUUAAGACAGCAGGACGGUGGUCAU	22	64	35	-0.91329	0.0127934	28S
Ta-srRNA1569	UUCGAGUUGGAGCACGCCUG	21	68	31	-1.175	0.00149312	28S
Ta-srRNA1570	UUAGAUCUUCGGAGUUUGAAGCUA	24	33	66	0.952378	0.0127934	28S
Ta-srRNA1571	AAGAAGACCCUGUUGAGCUU	20	32	67	1.01826	0.00782065	28S
Ta-srRNA1572	CGAGAGACCGAUAGCGAACAAGUACCGC	28	13	86	2.66934	2.47301e-10	28S
Ta-srRNA1573	AGCCCCAUGUCGCACGGAU	19	35	64	0.823488	0.0314496	28S
Ta-srRNA1574	AUUGUGUUGGCCUUCGGG	18	72	26	-1.50995	6.36043e-05	18S
Ta-srRNA1575	AAAAGCUCGUAGUUGGA	17	77	21	-1.9131	1.62689e-06	18S
Ta-srRNA1576	UUAUCAUUUAGAGGAAGGAGAAGUCGUA	28	14	84	2.52949	1.31681e-09	18S
Ta-srRNA1577	UCCUGACACGGGGAGGUAGUGAC	23	26	72	1.42019	0.00027273	18S
Ta-srRNA1578	GGAACAAUGUAGGCAAGGGAA	21	35	63	0.800813	0.0373851	28S
Ta-srRNA1579	CCAAUGGAACAAUGUAGGCA	20	35	63	0.800813	0.0373851	28S
Ta-srRNA1580	CCAAUAGGGAACGUGAGCUGG	21	26	72	1.42019	0.00027273	28S
Ta-srRNA1581	CAGUCGACUCAGAACUGGUACGGACAAGG	29	8	90	3.42684	1.32604e-13	28S
Ta-srRNA1582	CGGGCGGAAGACAUUGUCAGGU	22	19	79	2.00383	4.16014e-07	28S
Ta-srRNA1583	CGGCAAAACGGAUCCGUAACUUCGGGA	27	29	69	1.20206	0.00186291	28S
Ta-srRNA1584	GAGCACGCCUGUCGGGACC	19	34	64	0.865159	0.0243793	28S
Ta-srRNA1585	AAGAUGGUGAACUAUGC	17	73	25	-1.58612	2.90372e-05	28S
Ta-srRNA1586	AUCAUUGUGAAGCAGAAUUCACCAAGUG	28	26	72	1.42019	0.00027273	28S
Ta-srRNA1587	GUGCAGAUCUUGGUGGUAGUAGC	23	20	78	1.91195	1.1217e-06	28S
Ta-srRNA1588	CGGCGACGUUAGGAAGUCCGGAG	23	29	69	1.20206	0.00186291	28S
Ta-srRNA1589	GGGGCACUGCGCUGCAACGGCCU	23	34	64	0.865159	0.0243793	28S
Ta-srRNA1590	AAGCCCGGGGGCCCUAGGUGCCCCCGGUG	29	28	70	1.27319	0.00101524	28S
Ta-srRNA1591	CGGAUGCGAUCAUACCAGCAC	21	33	64	0.90807	0.0186462	5S
Ta-srRNA1592	CUGGUGUGAAUUGCAGAAUCCCGCG	25	20	77	1.89336	1.50364e-06	5.8S
Ta-srRNA1593	UUAGGCGACGGAAGUUUGAGGCAAUA	26	27	70	1.32542	0.0006773	18S
Ta-srRNA1594	UUCUAGAGCUAAUACGUGCAA	21	64	33	-0.997863	0.00699046	18S
Ta-srRNA1595	CGUAGUAAUUCUAGAGCUAAUACGUGC	27	25	72	1.4765	0.000172321	18S
Ta-srRNA1596	UUGUUUGAUGGUACGUGCUACUCG	24	35	62	0.777776	0.0443355	18S
Ta-srRNA1597	GUGAAAUGACUUGAGAGGUGUAGG	24	23	74	1.63564	2.19602e-05	28S
Ta-srRNA1598	AAAGAUGGUGAACUAUG	17	65	32	-1.06441	0.00409127	28S
Ta-srRNA1599	UUUGAUCCUUCGAUGUCGGC	20	35	62	0.777776	0.0443355	28S
Ta-srRNA1600	CGGGAUGAACCGGAAGCCGGGUUACGGU	28	24	73	1.55497	4.93146e-05	28S
Ta-srRNA1601	ACAUUGUCAGGUGGGGAG	18	68	29	-1.27081	0.0006773	28S
Ta-srRNA1602	AAGGAAGCUGACGAGCG	17	68	29	-1.27081	0.0006773	28S
Ta-srRNA1603	CCCACCAAUAGGGAACGUGAGC	22	30	67	1.111	0.00409127	28S
Ta-srRNA1604	GUGAAAUGACUUGAGAGGUGU	21	26	71	1.40005	0.00034774	28S
Ta-srRNA1605	GAUUAUGACUGAACGCCUCUAAGUCAG	27	24	73	1.55497	4.93146e-05	28S
Ta-srRNA1606	UCAGGAUAGCUGGAGCCCAUU	21	33	64	0.90807	0.0186462	28S
Ta-srRNA1607	AAGGGAACGGGCUUGGCGGAAUCA	24	23	74	1.63564	2.19602e-05	28S
Ta-srRNA1608	AAUUGUAGUCUGGAGAGGCGUCCUC	25	29	68	1.18104	0.00232077	28S
Ta-srRNA1609	CGAAUUGUAGUCUGGAGAGGC	21	19	78	1.98548	5.61516e-07	28S
Ta-srRNA1610	GUUUAGGCGACGGAAGUUUG	20	34	62	0.819448	0.0347902	18S
Ta-srRNA1611	CAUUUAGAGGAAGGAGAAGUCGUAACA	27	21	75	1.78549	5.11185e-06	18S
Ta-srRNA1612	GUUAAAAAGCUCGUAGUUGGACCUUGG	27	29	67	1.15971	0.0028866	18S
Ta-srRNA1613	CCGUUUAGGCGACGGAAGUUUGAGGC	26	30	66	1.08935	0.0050477	18S
Ta-srRNA1614	AAUAGGGACAGUCGGGGGCAUUC	23	26	70	1.37962	0.000442871	18S
Ta-srRNA1615	AGGAUUGGCUCUGAGGACUGGG	22	34	62	0.819448	0.0347902	28S
Ta-srRNA1616	UGUGGAACAAAAGGGUAAAA	20	32	64	0.952297	0.0140612	28S
Ta-srRNA1617	AAAACGGAUCCGUAACUUCGGG	22	17	79	2.1632	9.21502e-08	28S
Ta-srRNA1618	AAAUGAGAACUUUGAAGGCCGAAGAGGA	28	13	83	2.61819	6.83732e-10	28S
Ta-srRNA1619	CGCCUGUCGGGACCCGAAAGAUGGUGAA	28	22	74	1.69942	1.23973e-05	28S
Ta-srRNA1620	AUGAGAACUUUGAAGGCCGAA	21	26	70	1.37962	0.000442871	28S
Ta-srRNA1621	GAGAGGUGUAGGAUAAGUGGGA	22	27	69	1.3047	0.000855913	28S
Ta-srRNA1622	AUCCUUUAGAUCUUCGGAGUU	21	20	76	1.87453	2.01508e-06	28S
Ta-srRNA1623	GGUGUAGGAUAAGUGGGAGCCC	22	24	72	1.5351	6.41915e-05	28S
Ta-srRNA1624	AUGGAAUCGGGUGCUCCAAGU	21	31	65	1.02025	0.00855414	28S
Ta-srRNA1625	AACGGGCUUGGCGGAAUCAGCG	22	14	82	2.49478	2.56281e-09	28S
Ta-srRNA1626	AAAUUGCCGGGAGGGAAGCG	20	25	71	1.45636	0.000221149	28S
Ta-srRNA1627	GCUCGGGGUGUGGACUGUUGUCGGC	25	19	77	1.9669	7.57792e-07	28S
Ta-srRNA1628	UGGUGUGAAUUGCAGAAUCCCGCGAACC	28	18	77	2.04438	3.68539e-07	5.8S
Ta-srRNA1629	GGUGAAGUGUUCGGAUCGCGGC	22	28	67	1.21011	0.00200086	18S
Ta-srRNA1630	AGGAAGGAGAAGUCGUAACAAGGUUU	26	16	79	2.25002	4.08201e-08	18S
Ta-srRNA1631	GGCGACGGAAGUUUGAGGCAAUAACA	26	21	74	1.76615	6.79901e-06	18S
Ta-srRNA1632	GAAGGAGAAGUCGUAACA	18	60	35	-0.820365	0.0269419	18S
Ta-srRNA1633	UGAAGAAAUUAGAGUGCUCAAAG	23	23	72	1.59618	3.77401e-05	18S
Ta-srRNA1634	UUGGUGGAGCGAUUUGUCUGGUUA	24	31	64	0.997922	0.0104472	18S
Ta-srRNA1635	ACCGAUUGAAUGGUCCGGUGAA	22	31	64	0.997922	0.0104472	18S
Ta-srRNA1636	UUUAAGUUGUUGCAGUUA	18	69	26	-1.44865	0.000137509	18S
Ta-srRNA1637	CGUUAACGAACGAGACCUCAGCC	23	18	77	2.04438	3.68539e-07	18S
Ta-srRNA1638	AUCCGAUGAUUCAUGAUAACUCGACGGAU	29	16	79	2.25002	4.08201e-08	18S
Ta-srRNA1639	UAUCAUUGUGAAGCAGAAUUCACCAA	26	20	75	1.85546	2.69963e-06	28S
Ta-srRNA1640	GAUGACAGUGUCGCGAUAGUAAUU	24	31	64	0.997922	0.0104472	28S
Ta-srRNA1641	GGAGGACCGAGUACCGUUCAC	21	28	67	1.21011	0.00200086	28S
Ta-srRNA1642	AAGGGAACGGGCUUGGCGGAAUC	23	24	71	1.51496	8.34855e-05	28S
Ta-srRNA1643	AAGGACUUUGAAAAGAGAGUCAAAG	25	31	64	0.997922	0.0104472	28S
Ta-srRNA1644	CUUGAGAAUCGGGCGGCUGU	20	28	67	1.21011	0.00200086	28S
Ta-srRNA1645	AGACCGAUAGCGAACAAGUACCG	23	21	74	1.76615	6.79901e-06	28S
Ta-srRNA1646	AGCUUGAGAAUCGGGCGGCUG	21	23	72	1.59618	3.77401e-05	28S
Ta-srRNA1647	UCGUAGUUGGACCUUGGGCCG	21	23	71	1.57604	4.94198e-05	18S
Ta-srRNA1648	GGCAAUAACAGGUCUGUGAU	20	32	62	0.906585	0.0205763	18S
Ta-srRNA1649	ACCGAUUGAAUGGUCCGG	18	66	28	-1.27823	0.000715667	18S
Ta-srRNA1650	AUAAAAGGCUGACGCGGGCUC	21	33	61	0.838948	0.0322731	18S
Ta-srRNA1651	AAAGGAUUGGCUCUGAGGACUGG	23	24	70	1.49453	0.00010848	28S
Ta-srRNA1652	AUUCAAAUGAGAACUUUGAAGGCC	24	28	66	1.18846	0.00250094	28S
Ta-srRNA1653	CUUUAAAUAGGUAGGAUGGCG	21	33	61	0.838948	0.0322731	28S
Ta-srRNA1654	GAGGUGUAGGAUAAGUGGGA	20	33	61	0.838948	0.0322731	28S
Ta-srRNA1655	CGGUGCAGAUCUUGGUGGUAGUAG	24	27	67	1.26235	0.00136121	28S
Ta-srRNA1656	CUCGUGUGGAACAAAAGGGUAAA	23	28	66	1.18846	0.00250094	28S
Ta-srRNA1657	AUGGAAUCGGGUGCUCCAAG	20	32	62	0.906585	0.0205763	28S
Ta-srRNA1658	AGGCGAGAGACCGAUAGCGAACAA	24	22	72	1.65996	2.15975e-05	28S
Ta-srRNA1659	UACGAGAGGAACCGUUGAUUCA	22	31	63	0.975247	0.0127332	28S
Ta-srRNA1660	CCUAGUACGAGAGGAACCGUUGAUUCACA	29	12	82	2.71508	3.39816e-10	28S
Ta-srRNA1661	CUUGAGAAUCGGGCGGCUGUGCCG	24	22	72	1.65996	2.15975e-05	28S
Ta-srRNA1662	AUAGCAAGGAUUGACAGACUG	21	26	67	1.31654	0.000907958	18S
Ta-srRNA1663	UAGUAAUUCUAGAGCUAAUACGUGCA	26	16	77	2.21309	7.7493e-08	18S
Ta-srRNA1664	AACCGUAGUAAUUCUAGAGCUAAUACGU	28	14	79	2.44109	6.97918e-09	18S
Ta-srRNA1665	AGACAUAGCAAGGAUUGACA	20	29	64	1.09374	0.00549808	18S
Ta-srRNA1666	ACCGUAGUAAUUCUAGAGCUAAUACGUGCA	30	5	88	4.05948	2.22605e-15	18S
Ta-srRNA1667	AACAGUCGACUCAGAACUGGUAC	23	27	66	1.24069	0.00171283	28S
Ta-srRNA1668	AAAGAUGGUGAACUAUGCCUGAGCG	25	24	69	1.47381	0.000140823	28S
Ta-srRNA1669	GAGCACGCCUGUCGGGACCCGA	22	21	72	1.7267	1.20095e-05	28S
Ta-srRNA1670	GUUGGAGCACGCCUGUCGGGAC	22	32	61	0.883175	0.024807	28S
Ta-srRNA1671	CGGAAGACAUUGUCAGGUGGG	21	29	64	1.09374	0.00549808	28S
Ta-srRNA1672	GCUCUGAGGACUGGGCU	17	68	25	-1.48393	0.000177466	28S
Ta-srRNA1673	GGUAUAGGGGCGAAAGACUAAUCGA	25	20	73	1.81653	4.84003e-06	28S
Ta-srRNA1674	AAGGGAACGGGCUUGGCGGAAU	22	29	64	1.09374	0.00549808	28S
Ta-srRNA1675	GUAUAGGGGCGAAAGACUAAUCGA	24	24	69	1.47381	0.000140823	28S
Ta-srRNA1676	GCCAAUGGAACAAUGUAGGCAAGGGAA	27	21	72	1.7267	1.20095e-05	28S
Ta-srRNA1677	AAAGACUAAUCGAACCAUCUAGU	23	18	75	2.00648	6.80219e-07	28S
Ta-srRNA1678	UCUCGUGUGGAACAAAAGGGUA	22	23	70	1.55561	6.46612e-05	28S
Ta-srRNA1679	UCCGAAUUGUAGUCUGGAGAGGC	23	18	75	2.00648	6.80219e-07	28S
Ta-srRNA1680	UAGUCUGGAGAGGCGUCCUCAGCGACGGA	29	22	71	1.63982	2.84783e-05	28S
Ta-srRNA1681	CGAGAGUAGUACUAGGAUGGGU	22	21	71	1.70655	1.59477e-05	5S
Ta-srRNA1682	CUUAAAGGAAUUGACGGAAGG	21	29	63	1.07107	0.00679035	18S
Ta-srRNA1683	AGGCGACGGAAGUUUGAGGCAAUAACA	27	21	71	1.70655	1.59477e-05	18S
Ta-srRNA1684	CUUGGAUUUAUGAAAGACGA	20	27	65	1.21871	0.00215189	18S
Ta-srRNA1685	AUUUAUUAGAUAAAAGGCUGACGCG	25	15	77	2.30546	3.32973e-08	18S
Ta-srRNA1686	GAUAACUCGACGGAUCGCACG	21	12	80	2.67951	6.81463e-10	18S
Ta-srRNA1687	CCAAUGGAACAAUGUAGGCAAGGGAAGUC	29	11	81	2.8216	1.60824e-10	28S
Ta-srRNA1688	GGACCCGAAAGAUGGUGAACUAU	23	28	64	1.14415	0.0038877	28S
Ta-srRNA1689	AAAAGGAUUGGCUCUGAGGACUGGG	25	18	74	1.98715	9.23913e-07	28S
Ta-srRNA1690	AAAAGGAUUGGCUCUGAGGACUGGGCU	27	17	75	2.08837	3.22939e-07	28S
Ta-srRNA1691	CUGUCGGGACCCGAAAGAUG	20	25	67	1.37286	0.000378996	28S
Ta-srRNA1692	GCUCGGGGGUCCCGGCCCCGAA	22	29	63	1.07107	0.00679035	28S
Ta-srRNA1693	CGUGUGGAACAAAAGGGUAAA	21	27	65	1.21871	0.00215189	28S
Ta-srRNA1694	CGCCUGUCGGGACCCGAAAGAUGGUGA	27	25	67	1.37286	0.000378996	28S
Ta-srRNA1695	AGGACGGUGGUCAUGGAAGUCGAAA	25	15	77	2.30546	3.32973e-08	28S
Ta-srRNA1696	GCUCGGGGUGUGGACUGUUGUCGG	24	17	75	2.08837	3.22939e-07	28S
Ta-srRNA1697	GCUCUCGCAUCGAUGAAGAACGUA	24	22	69	1.59867	4.94045e-05	5.8S
Ta-srRNA1698	UGAAUUGCAGAAUCCCGCGAACCAUCG	27	28	63	1.12148	0.00483422	5.8S
Ta-srRNA1699	CCGUUUAGGCGACGGAAGUUUGAGG	25	23	68	1.51387	0.0001104	18S
Ta-srRNA1700	AGGGACUAUCGCCGUUUAGGC	21	27	64	1.19639	0.00269905	18S
Ta-srRNA1701	GUUGGUGGAGCGAUUUGUCUGGU	23	18	73	1.96755	1.25466e-06	18S
Ta-srRNA1702	AAUUCUUGGAUUUAUGAAAGACGA	24	25	66	1.3512	0.000486893	18S
Ta-srRNA1703	CGGCAAAACGGAUCCGUAACUUCGGG	26	26	65	1.27291	0.00145512	28S
Ta-srRNA1704	UGUCGGGACCCGAAAGAUGGUGAACUA	27	18	73	1.96755	1.25466e-06	28S
Ta-srRNA1705	UCGAGUUGGAGCACGCCUGUCGGGAC	26	18	73	1.96755	1.25466e-06	28S
Ta-srRNA1706	UGGAUUGUUCACCCACCAAUAGGGAACGUG	30	11	80	2.80371	2.2948e-10	28S
Ta-srRNA1707	CGGGACCCGAAAGAUGGUGAA	21	30	61	0.975916	0.0140226	28S
Ta-srRNA1708	UCGUGUGGAACAAAAGGGUAA	21	26	65	1.27291	0.00145512	28S
Ta-srRNA1709	GGUGUAGGAUAAGUGGGAGCCCU	23	25	66	1.3512	0.000486893	28S
Ta-srRNA1710	GAAUGGAUUAACGAGAUUCCCA	22	32	59	0.835182	0.0357983	28S
Ta-srRNA1711	GGUAUAGGGGCGAAAGACUA	20	29	62	1.04803	0.00836984	28S
Ta-srRNA1712	AAAGACUAAUCGAACCAUCUAGUAGCU	27	25	66	1.3512	0.000486893	28S
Ta-srRNA1713	CUCAGAACUGGUACGGACAAGGGG	24	25	66	1.3512	0.000486893	28S
Ta-srRNA1714	GGCGACGUUAGGAAGUCCGG	20	27	64	1.19639	0.00269905	28S
Ta-srRNA1715	GAGUCGGGUUGUUUGGGAAUGCAG	24	15	76	2.28663	4.62188e-08	28S
Ta-srRNA1716	AGUCGGGUUGUUUGGGAAUGCAGC	24	22	69	1.59867	4.94045e-05	28S
Ta-srRNA1717	CGAUGAAGAACGUAGCG	17	62	28	-1.1882	0.00183787	5.8S
Ta-srRNA1718	CGGCUCUCGCAUCGAUGAAGAACGU	25	17	73	2.04944	6.04382e-07	5.8S
Ta-srRNA1719	AUGGGAUAACAUCAUAGGAUUC	22	30	60	0.952119	0.0170933	18S
Ta-srRNA1720	AGGGACUAUCGCCGUUUAGGCGACGGA	27	23	67	1.49254	0.000144046	18S
Ta-srRNA1721	AACUUAAAGGAAUUGACGGAAGGG	24	19	71	1.85006	4.55398e-06	18S
Ta-srRNA1722	CGUAGUUGGACCUUGGGCCGGGU	23	28	62	1.09844	0.00599981	18S
Ta-srRNA1723	AGUUGGUGGAGCGAUUUGUCUGGUUA	26	22	68	1.57765	6.49923e-05	18S
Ta-srRNA1724	CGGGUGACGGAGAAUUAGGGUUCGAUUC	28	9	81	3.10757	1.44339e-11	18S
Ta-srRNA1725	UUUGUUUGAUGGUACGUG	18	61	29	-1.11439	0.00337949	18S
Ta-srRNA1726	AAACGGAUCCGUAACUUCGGG	21	24	66	1.4098	0.000306105	28S
Ta-srRNA1727	GAGGUGUAGGAUAAGUGGGAGCC	23	13	77	2.51011	5.29731e-09	28S
Ta-srRNA1728	AAGGGUUCGAGUUGGAGCACG	21	22	68	1.57765	6.49923e-05	28S
Ta-srRNA1729	CCACAAAGGGUGUUGGUCGAUUA	23	27	63	1.17371	0.00337949	28S
Ta-srRNA1730	ACAGUCGACUCAGAACUGGUAC	22	22	68	1.57765	6.49923e-05	28S
Ta-srRNA1731	CGAAAGAUGGUGAACUAUGCCUGA	24	24	66	1.4098	0.000306105	28S
Ta-srRNA1732	CGAGUUGGAGCACGCCUGUCGG	22	23	67	1.49254	0.000144046	28S
Ta-srRNA1733	CCUGUCGGGACCCGAAAGAU	20	25	65	1.32922	0.00062469	28S
Ta-srRNA1734	AGGAUUGGCUCUGAGGACUGGGC	23	20	70	1.75609	1.15793e-05	28S
Ta-srRNA1735	ACUGAACGCCUCUAAGUCAGAA	22	30	60	0.952119	0.0170933	28S
Ta-srRNA1736	AAGGAUUGGCUCUGAGGACUGGGC	24	26	64	1.25058	0.00183787	28S
Ta-srRNA1737	CAAGGGAACGGGCUUGGCGGAAUCAG	26	17	73	2.04944	6.04382e-07	28S
Ta-srRNA1738	UGGCAGAGUGGCCUUGCUGCCACGAUCCA	29	20	70	1.75609	1.15793e-05	28S
Ta-srRNA1739	AGAAGACCCUGUUGAGCUUGACUCUAG	27	28	62	1.09844	0.00599981	28S
Ta-srRNA1740	CGGGUUCUGAAACCUGGGAUGCGCA	25	30	60	0.952119	0.0170933	28S
Ta-srRNA1741	CCUACUGAUGACAGUGUCGCGAUAG	25	28	62	1.09844	0.00599981	28S
Ta-srRNA1742	UCGGGUUGUUUGGGAAUGCAG	21	17	73	2.04944	6.04382e-07	28S
Ta-srRNA1743	GUAGUCUGGAGAGGCGUCCUCAGCGACGGA	30	16	74	2.15585	2.02823e-07	28S
Ta-srRNA1744	AGAGACCGAUAGCGAACAAGUACCGCGA	28	18	72	1.94769	1.70338e-06	28S
Ta-srRNA1745	AGUACGAGAGGAACCGUUGAUU	22	31	59	0.880807	0.027485	28S
Ta-srRNA1746	UUGGGCGAGAGUAGUACUAGGAUGG	25	10	79	2.9215	1.03627e-10	5S
Ta-srRNA1747	GCGAGAGUAGUACUAGGAUGGG	22	16	73	2.13625	2.79526e-07	5S
Ta-srRNA1748	CAUUUAGAGGAAGGAGAAGUCGUAAC	26	19	70	1.82963	6.1327e-06	18S
Ta-srRNA1749	UAGUUGGACCUUGGGCCGGG	20	27	62	1.15067	0.00422381	18S
Ta-srRNA1750	UAACAGGUCUGUGAUGC	17	73	16	-2.22588	1.47168e-07	18S
Ta-srRNA1751	GUUCUUAGUUGGUGGAGCGA	20	30	59	0.927923	0.0207881	18S
Ta-srRNA1752	UAGGGACAGUCGGGGGCAUUC	21	25	64	1.30689	0.000800376	18S
Ta-srRNA1753	ACGGGUGACGGAGAAUUAGGGUUCGAU	27	20	69	1.73537	1.54697e-05	18S
Ta-srRNA1754	ACGGGUGACGGAGAAUUAGGGUUCGA	26	26	63	1.22791	0.00155718	18S
Ta-srRNA1755	GGGUGACGGAGAAUUAGGGUUCG	23	21	68	1.64438	3.71948e-05	18S
Ta-srRNA1756	GAAAUUCUUGGAUUUAUGAAAGACG	25	15	74	2.24822	8.90927e-08	18S
Ta-srRNA1757	UUUAUUAGAUAAAAGGCUGACGCG	24	22	67	1.55632	8.54218e-05	18S
Ta-srRNA1758	GACGGAUCGCACGGCCUUCGUGCCG	25	23	66	1.47088	0.000187747	18S
Ta-srRNA1759	GCGGGCUCUGCUCGCUGAUCCGAUGAU	27	21	68	1.64438	3.71948e-05	18S
Ta-srRNA1760	UUUGAACUGUGAAACUGCGAAUGGC	25	8	81	3.27506	3.80607e-12	18S
Ta-srRNA1761	AAUGACUUGAGAGGUGUAGGAUAA	24	18	71	1.92755	2.31194e-06	28S
Ta-srRNA1762	UGGAGCACGCCUGUCGGGACC	21	29	60	1.00083	0.012637	28S
Ta-srRNA1763	AUAUUCAAAUGAGAACUUUGAAGGC	25	26	63	1.22791	0.00155718	28S
Ta-srRNA1764	UGCUUUUUGAUCCUUCGAUGUCGGC	25	30	59	0.927923	0.0207881	28S
Ta-srRNA1765	AAAUGAGAACUUUGAAGGCCGAAG	24	23	66	1.47088	0.000187747	28S
Ta-srRNA1766	UGGUAAGCAGAACUGGCGAUG	21	16	73	2.13625	2.79526e-07	28S
Ta-srRNA1767	UUUUUGAUCCUUCGAUGUCGGCU	23	29	60	1.00083	0.012637	28S
Ta-srRNA1768	GUGUGGAACAAAAGGGUAAAA	21	28	61	1.07503	0.0074317	28S
Ta-srRNA1769	AGGACCGAGUACCGUUCACG	20	26	63	1.22791	0.00155718	28S
Ta-srRNA1770	UUAGAGGCAUUGGGGACGCA	20	29	60	1.00083	0.012637	28S
Ta-srRNA1771	UAGUACGAGAGGAACCGUUGAUUCACA	27	20	69	1.73537	1.54697e-05	28S
Ta-srRNA1772	CGAGAGGAACCGUUGAUUCACA	22	23	66	1.47088	0.000187747	28S
Ta-srRNA1773	GAGAGGCGUCCUCAGCGACGGACCGG	26	23	66	1.47088	0.000187747	28S
Ta-srRNA1774	UGCCUGGGCGUCACGC	16	65	23	-1.53862	0.000144046	5.8S
Ta-srRNA1775	ACACGACUCUCGGCAA	16	77	11	-2.83813	3.27663e-10	5.8S
Ta-srRNA1776	CUUAAAGGAAUUGACGGAAGGGC	23	19	69	1.80891	8.25474e-06	18S
Ta-srRNA1777	UAGAGGAAGGAGAAGUCGUAACAAGGUU	28	17	71	2.00943	1.13046e-06	18S
Ta-srRNA1778	AGUUAAAAAGCUCGUAGUUGGACCUUGG	28	16	72	2.11639	3.8522e-07	18S
Ta-srRNA1779	AUAACUCGACGGAUCGCACGG	21	21	67	1.62305	4.92515e-05	18S
Ta-srRNA1780	GGGUAAGCCGAUCCUAAGGG	27	26	62	1.20487	0.00197447	28S
Ta-srRNA1781	AAACGGAUCCGUAACUUCGGGA	22	13	75	2.4722	1.0518e-08	28S
Ta-srRNA1782	UGCGAGUCGACGGGUUCUGAAACC	29	4	84	4.30576	1.65395e-15	28S
Ta-srRNA1783	CAUGGAAUCGGGUGCUCCAAGUGGGCCA	20	29	59	0.976629	0.0154761	28S
Ta-srRNA1784	CAACCCUGGAAACGGUUCAGCCG	22	26	62	1.20487	0.00197447	28S
Ta-srRNA1785	UUAUGACUGAACGCCUCUAAGUCAGAAU	28	21	67	1.62305	4.92515e-05	28S
Ta-srRNA1786	CCAAGGUGAACAGCCUCUGGCCAAUGGA	27	17	71	2.00943	1.13046e-06	28S
Ta-srRNA1787	GCACGCCUGCCUGGGCGUCACGC	23	25	62	1.26118	0.00130803	5.8S
Ta-srRNA1788	ACUUAAAGGAAUUGACGGAAGG	22	21	66	1.6014	6.51609e-05	18S
Ta-srRNA1789	GGAGAGGGAGCCUGAGAAACGG	22	29	58	0.952021	0.0189088	18S
Ta-srRNA1790	UAAAAAGCUCGUAGUUGGACCUUGG	25	28	59	1.02704	0.0113306	18S
Ta-srRNA1791	UGAAUGGUCCGGUGAAG	17	68	19	-1.87756	6.1327e-06	18S
Ta-srRNA1792	CUGACACGGGGAGGUAGUGA	20	28	59	1.02704	0.0113306	18S
Ta-srRNA1793	UGAUUCAUGAUAACUCGACGGAU	23	26	61	1.18146	0.00249928	18S
Ta-srRNA1794	UCCUUUAGAUCUUCGGAGU	19	24	63	1.34282	0.000658114	28S
Ta-srRNA1795	AAUGAGAACUUUGAAGGCCGAAGAGGA	27	18	69	1.8864	4.25457e-06	28S
Ta-srRNA1796	GGAGCACGCCUGUCGGGACCCGA	23	31	56	0.805685	0.0476948	28S
Ta-srRNA1797	UGCGAUGGUCCUCGCGGAUGCUGACGCAA	29	18	69	1.8864	4.25457e-06	28S
Ta-srRNA1798	CUGGCCAAUGGAACAAUGUAGGCAAGG	27	18	69	1.8864	4.25457e-06	28S
Ta-srRNA1799	CGAGCAUGAAACAGUCGACUCAGA	24	30	57	0.878279	0.0305206	28S
Ta-srRNA1800	CCGAAAAUGGAUGGCGCUGAAGCG	24	28	59	1.02704	0.0113306	28S
Ta-srRNA1801	CCACAGGGAUAACUGGCU	18	54	33	-0.753263	0.0476948	28S
Ta-srRNA1802	UUUAGAUCUUCGGAGUUUGAA	21	29	58	0.952021	0.0189088	28S
Ta-srRNA1803	GACGGCGACGUUAGGAAGUCCGG	23	23	64	1.42657	0.000317855	28S
Ta-srRNA1804	UCGACGGGUUCUGAAACCUGGGAUGCG	27	27	60	1.10347	0.00655998	28S
Ta-srRNA1805	GAUGCGCAAGGAAGCUGACGAG	22	21	66	1.6014	6.51609e-05	28S
Ta-srRNA1806	ACCUAGUACGAGAGGAACCGUUGAUUC	27	21	66	1.6014	6.51609e-05	28S
Ta-srRNA1807	GUACGAGAGGAACCGUUGAUUCA	23	23	64	1.42657	0.000317855	28S
Ta-srRNA1808	UACGAGAGGAACCGUUGAUUCACACA	26	14	73	2.32733	5.22052e-08	28S
Ta-srRNA1809	AGCCCCAUGUCGCACGGAUUCG	22	25	62	1.26118	0.00130803	28S
Ta-srRNA1810	CGCAUCGAUGAAGAACGUAGC	21	28	58	1.00243	0.0139437	5.8S
Ta-srRNA1811	CGCAUCGAUGAAGAACGUAGCGAAAU	26	23	63	1.4039	0.000412811	5.8S
Ta-srRNA1812	GGUGUGAAUUGCAGAAUCCCGCGAACCAUC	30	9	77	3.03462	6.38531e-11	5.8S
Ta-srRNA1813	CAGGUCUGUGAUGCCCUUAGAUGUUC	26	29	57	0.926985	0.0230463	18S
Ta-srRNA1814	AGCUCGUAGUUGGACCUUGGGCC	23	20	66	1.67136	3.67393e-05	18S
Ta-srRNA1815	UUUAGAGGAAGGAGAAGUCGUAACAAGG	28	12	74	2.56722	5.5675e-09	18S
Ta-srRNA1816	CAAUAACAGGUCUGUGAUGCCC	22	26	60	1.15766	0.0031579	18S
Ta-srRNA1817	UAUCAUUUAGAGGAAGGAGAAGUCGUAA	28	21	65	1.57941	8.61305e-05	18S
Ta-srRNA1818	UAGUUGGACCUUGGGCCGGGU	21	28	58	1.00243	0.0139437	18S
Ta-srRNA1819	CGGGUGACGGAGAAUUAGGGUUC	23	23	63	1.4039	0.000412811	18S
Ta-srRNA1820	CUCUGGCCAAUGGAACAAUGUAGGCAAG	28	16	70	2.07582	7.3143e-07	28S
Ta-srRNA1821	GCAGAUCUUGGUGGUAGUAGCAAAUA	26	17	69	1.96828	2.11258e-06	28S
Ta-srRNA1822	UUGAGAGGUGUAGGAUAAGUGG	22	24	62	1.31978	0.000847044	28S
Ta-srRNA1823	GGAGUUUGGCUGGGGCG	17	57	29	-1.01674	0.00815017	28S
Ta-srRNA1824	UUCAAAUGAGAACUUUGAAGGCC	23	25	61	1.23777	0.00166818	28S
Ta-srRNA1825	CGGGACCCGAAAGAUGGUGAACUA	24	20	66	1.67136	3.67393e-05	28S
Ta-srRNA1826	GGAAGACAUUGUCAGGUGGGG	21	28	58	1.00243	0.0139437	28S
Ta-srRNA1827	AUUGUGAAGCAGAAUUCA	18	63	23	-1.49362	0.000244433	28S
Ta-srRNA1828	CGACGUUAGGAAGUCCGGAGACGCCG	26	19	67	1.76655	1.49312e-05	28S
Ta-srRNA1829	CUAGUACGAGAGGAACCGU	19	59	27	-1.16902	0.00249928	28S
Ta-srRNA1830	CAGCCCCAUGUCGCACGGAUUCG	23	30	56	0.852801	0.0368375	28S
Ta-srRNA1831	UAGUACGAGAGGAACCGUUGAUU	23	26	60	1.15766	0.0031579	28S
Ta-srRNA1832	CCUAGUACGAGAGGAACCGUUGAUUCAC	28	20	66	1.67136	3.67393e-05	28S
Ta-srRNA1833	UCUCGCAUCGAUGAAGAACGUAGC	24	29	56	0.901507	0.0280176	5.8S
Ta-srRNA1834	UCGAUGAAGAACGUAGCGAAAUGCGAU	27	20	65	1.64938	4.89418e-05	5.8S
Ta-srRNA1835	UCAUUGCAAUUGUUGGUCUUC	21	25	60	1.21398	0.00212386	18S
Ta-srRNA1836	UAAUUCUAGAGCUAAUACGUGCAA	24	18	67	1.84404	7.81629e-06	18S
Ta-srRNA1837	AAGCUCGUAGUUGGACCUUGGGCCGG	26	18	67	1.84404	7.81629e-06	18S
Ta-srRNA1838	UACCGAUUGAAUGGUCCG	18	55	30	-0.916626	0.017119	18S
Ta-srRNA1839	GGGUGACGGAGAAUUAGGGUUCGAUUCC	28	18	67	1.84404	7.81629e-06	18S
Ta-srRNA1840	UUAACGAACGAGACCUCAGCC	21	29	56	0.901507	0.0280176	18S
Ta-srRNA1841	UGGUACGUGCUACUCGGAUA	20	23	62	1.38086	0.000535418	18S
Ta-srRNA1842	UGCAAGUAUGAACCAAUUUGAACUGUGAA	29	13	72	2.41341	2.95033e-08	18S
Ta-srRNA1843	UCAUUGUGAAGCAGAAUUCACCAAGUG	27	27	58	1.05466	0.0101038	28S
Ta-srRNA1844	CACGCCUGUCGGGACCCGAAAGAUGGUG	28	23	62	1.38086	0.000535418	28S
Ta-srRNA1845	AUCUCGUGUGGAACAAAAGGGUAAA	25	16	69	2.0551	1.00766e-06	28S
Ta-srRNA1846	ACUGGUACGGACAAGGG	17	55	30	-0.916626	0.017119	28S
Ta-srRNA1847	AGUACGAAUACGAACCGUGAAAGCGU	26	19	66	1.7449	2.00625e-05	28S
Ta-srRNA1848	UCAAAUGAGAACUUUGAAGGCCGAAG	26	18	67	1.84404	7.81629e-06	28S
Ta-srRNA1849	CGGAAGACAUUGUCAGGUGGGGA	23	22	63	1.46768	0.000252326	28S
Ta-srRNA1850	GCGGAAGACAUUGUCAGGUGGGG	23	24	61	1.29637	0.00108855	28S
Ta-srRNA1851	CGGCAAAACGGAUCCGUAACUUCGGGAA	28	13	72	2.41341	2.95033e-08	28S
Ta-srRNA1852	GUAGUCUGGAGAGGCGUCCUCA	22	25	60	1.21398	0.00212386	28S
Ta-srRNA1853	AAUUGUAGUCUGGAGAGGCGUCCUCA	26	12	73	2.54763	7.91452e-09	28S
Ta-srRNA1854	CAUCGAUGAAGAACGUAG	18	53	31	-0.816199	0.0339705	5.8S
Ta-srRNA1855	UAUGGGUGGUGGUGCAUGGCC	21	29	55	0.875571	0.0339705	18S
Ta-srRNA1856	ACAGGUCUGUGAUGCCCUUAGAUGUUC	27	26	58	1.10886	0.00501247	18S
Ta-srRNA1857	CGGUGAAGUGUUCGGAUCGC	20	21	63	1.53441	0.000150034	18S
Ta-srRNA1858	AAGUGUUCGGAUCGCGG	17	56	28	-1.04167	0.00718681	18S
Ta-srRNA1859	AAAGCUCGUAGUUGGACCUUGGGCCGG	27	18	66	1.82239	1.05863e-05	18S
Ta-srRNA1860	GUUGGUGGAGCGAUUUGUCUGGUUAA	26	15	69	2.14747	4.60189e-07	18S
Ta-srRNA1861	GUGACGGAGAAUUAGGGUUCGAUUCCGGA	29	9	75	2.99672	1.34995e-10	18S
Ta-srRNA1862	CGUUAACGAACGAGACCUCAGCCUG	25	26	58	1.10886	0.00501247	18S
Ta-srRNA1863	AACGGAUCCGUAACUUCGGG	20	28	56	0.951915	0.0209656	28S
Ta-srRNA1864	AAGAUGGUGAACUAUGCCUGAGC	23	21	63	1.53441	0.000150034	28S
Ta-srRNA1865	GUGCAGAUCUUGGUGGUAGUAGCAAA	26	19	65	1.72292	2.69385e-05	28S
Ta-srRNA1866	AGAGGUGUAGGAUAAGUGGGAG	22	22	62	1.44464	0.000329839	28S
Ta-srRNA1867	AGGUGUAGGAUAAGUGGGAGCCC	23	19	65	1.72292	2.69385e-05	28S
Ta-srRNA1868	UUGUGAAAUGACUUGAGAGGUGUAGGA	27	21	63	1.53441	0.000150034	28S
Ta-srRNA1869	GAUUAGAGGCAUUGGGGACGCA	22	16	68	2.03408	1.38794e-06	28S
Ta-srRNA1870	ACUCAGAACUGGUACGGACAAGGGG	25	28	56	0.951915	0.0209656	28S
Ta-srRNA1871	UCCGAAUUGUAGUCUGGAGA	20	26	58	1.10886	0.00501247	28S
Ta-srRNA1872	ACGAGAGGAACCGUUGAUUCA	21	29	55	0.875571	0.0339705	28S
Ta-srRNA1873	UAGUCUGGAGAGGCGUCCUCAGCGA	25	25	59	1.18978	0.00269915	28S
Ta-srRNA1874	GGGCGAGAGUAGUACUAGGAUGGG	24	19	64	1.70059	3.61438e-05	5S
Ta-srRNA1875	AGCUCGUAGUUGGACCU	17	61	22	-1.51094	0.000252326	18S
Ta-srRNA1876	UUAAAAAGCUCGUAGUUGGACCUUGG	26	17	66	1.90427	5.38373e-06	18S
Ta-srRNA1877	GCGACGGAAGUUUGAGGCAAUAACAG	26	13	70	2.37284	5.87626e-08	18S
Ta-srRNA1878	ACUUAAAGGAAUUGACGGAAGGGCACC	27	14	69	2.24617	2.00478e-07	18S
Ta-srRNA1879	GUUCUUAGUUGGUGGAGCGAU	21	25	58	1.16517	0.00342381	18S
Ta-srRNA1880	UAGUUGGUGGAGCGAUUUGUCUGGUUA	27	19	64	1.70059	3.61438e-05	18S
Ta-srRNA1881	CCAGACAUAGCAAGGAUUGACAGA	24	15	68	2.12645	6.39033e-07	18S
Ta-srRNA1882	UAGUUUGUUUGAUGGUACGUGCUACUC	27	26	57	1.08382	0.00629561	18S
Ta-srRNA1883	AAAACGGAUCCGUAACUUCGGGA	23	17	66	1.90427	5.38373e-06	28S
Ta-srRNA1884	CGGUGGUCAUGGAAGUCGAA	20	22	61	1.42123	0.000430601	28S
Ta-srRNA1885	CUGGCCAAUGGAACAAUGUAGGC	23	28	55	0.92598	0.0256102	28S
Ta-srRNA1886	UUGGUCGAUUAAGACAG	17	61	22	-1.51094	0.000252326	28S
Ta-srRNA1887	AAACAGUCGACUCAGAACUGGUAC	24	21	62	1.51138	0.000197693	28S
Ta-srRNA1888	CAUUGUGAAGCAGAAUUCA	19	62	21	-1.60107	0.000113737	28S
Ta-srRNA1889	GGAACGGGCUUGGCGGAAUC	20	29	54	0.849161	0.0410741	28S
Ta-srRNA1890	ACCUAGUACGAGAGGAACCGUUGAUUCAC	29	17	66	1.90427	5.38373e-06	28S
Ta-srRNA1891	GCUUGAGAAUCGGGCGGCU	19	25	58	1.16517	0.00342381	28S
Ta-srRNA1892	CCUAGUACGAGAGGAACCGUUGAUUC	26	24	59	1.24838	0.00178899	28S
Ta-srRNA1893	CUCGUGUUGCAUUCCU	16	76	6	-3.68012	6.30146e-13	5S
Ta-srRNA1894	GGUGUGAAUUGCAGAAUCCCGC	22	27	55	0.978213	0.0138158	5.8S
Ta-srRNA1895	ACGGAAGUUUGAGGCAAUAACAGGUC	26	15	67	2.10512	8.87274e-07	18S
Ta-srRNA1896	UAAGCGCGAGUCAUCAGCUCGCGUUG	26	28	54	0.899569	0.0311996	18S
Ta-srRNA1897	GACGGAAGUUUGAGGCAAUAAC	22	18	64	1.77808	1.93841e-05	18S
Ta-srRNA1898	AUAGCAAGGAUUGACAGACUGA	22	22	60	1.39744	0.000561363	18S
Ta-srRNA1899	CGGAAGUUUGAGGCAAUAACAGGUC	25	26	56	1.05835	0.00788991	18S
Ta-srRNA1900	CUCGUAGUUGGACCUUGGGCCG	22	18	64	1.77808	1.93841e-05	18S
Ta-srRNA1901	AAUGGUCCGGUGAAGUG	17	65	17	-1.97193	3.94303e-06	18S
Ta-srRNA1902	UAAUUCUAGAGCUAAUACGUG	21	27	55	0.978213	0.0138158	18S
Ta-srRNA1903	GCAAGUAUGAACCAAUUUGAACUGUGAAA	29	4	78	4.19901	1.92619e-14	18S
Ta-srRNA1904	CGGAUCGCACGGCCUUCGUGCCGGCGACGC	30	10	72	2.78787	1.34897e-09	18S
Ta-srRNA1905	UUGAUGGUACGUGCUACUCGGAUA	24	27	55	0.978213	0.0138158	18S
Ta-srRNA1906	ACCCGAAAGAUGGUGAACUA	20	26	56	1.05835	0.00788991	28S
Ta-srRNA1907	UGUGAAAUGACUUGAGAGGUGUAGGAU	27	13	69	2.35212	8.29579e-08	28S
Ta-srRNA1908	CCACCAAUAGGGAACGUGAGCU	22	20	62	1.58135	0.000115065	28S
Ta-srRNA1909	UUUUGAUCCUUCGAUGUCGGCU	22	27	55	0.978213	0.0138158	28S
Ta-srRNA1910	GUUCCAUGUGAACGGCACUUGCACAUGGGU	30	26	56	1.05835	0.00788991	28S
Ta-srRNA1911	CGACUUUGUGAAAUGACUUGAGAGG	25	24	58	1.22377	0.00228741	28S
Ta-srRNA1912	GGUCGGAAGCGGGGCAUGU	19	22	60	1.39744	0.000561363	28S
Ta-srRNA1913	ACAGCAGGACGGUGGUCAUGGA	22	15	67	2.10512	8.87274e-07	28S
Ta-srRNA1914	CAAGGGAACGGGCUUGGCGGAA	22	20	62	1.58135	0.000115065	28S
Ta-srRNA1915	AGGGAACGGGCUUGGCGGAAUCA	23	21	61	1.48797	0.000260181	28S
Ta-srRNA1916	CAAGGGAACGGGCUUGGCGGAAUC	24	22	60	1.39744	0.000561363	28S
Ta-srRNA1917	CAGCUUGAGAAUCGGGCGGCUG	22	20	62	1.58135	0.000115065	28S
Ta-srRNA1918	AGGCGAGAGACCGAUAGCGAACAAG	25	20	62	1.58135	0.000115065	28S
Ta-srRNA1919	CGAGUCGGGUUGUUUGGGAAU	21	14	68	2.22515	2.80702e-07	28S
Ta-srRNA1920	AGUCGGGUUGUUUGGGAAUGCAGCC	25	21	61	1.48797	0.000260181	28S
Ta-srRNA1921	ACCUGGUGUGAAUUGCAGAAUC	22	23	58	1.28485	0.00149259	5.8S
Ta-srRNA1922	UUAUUAGAUAAAAGGCUG	18	59	22	-1.46294	0.000430601	18S
Ta-srRNA1923	GUGUUGGCCUUCGGGAUCGGAGUA	24	18	63	1.75541	2.62032e-05	18S
Ta-srRNA1924	AAGCUCGUAGUUGGACCUUGGGCCG	25	15	66	2.08346	1.23175e-06	18S
Ta-srRNA1925	UAGGCGACGGAAGUUUGAGGC	21	18	63	1.75541	2.62032e-05	18S
Ta-srRNA1926	AAUAACAGGUCUGUGAUGCCC	21	25	56	1.11466	0.00547566	18S
Ta-srRNA1927	AGAAGUCCAUUGAACCUUAUCAUUUAG	27	16	65	1.9691	3.62101e-06	18S
Ta-srRNA1928	GAUAACUCGACGGAUCGCACGGC	23	21	60	1.46417	0.000341983	18S
Ta-srRNA1929	CAGUUAUAGUUUGUUUGAUGGUA	23	28	53	0.872666	0.0379019	18S
Ta-srRNA1930	CUCAGAACUGGUACGGA	17	59	22	-1.46294	0.000430601	28S
Ta-srRNA1931	AGGUGUAGGAUAAGUGGGAGC	21	17	64	1.85997	1.00223e-05	28S
Ta-srRNA1932	GCCAAUGGAACAAUGUAGGCAAGGGAAGU	29	13	68	2.3311	1.17136e-07	28S
Ta-srRNA1933	GCGAUGCGGGAUGAACCGGAAGCC	24	25	56	1.11466	0.00547566	28S
Ta-srRNA1934	AAGUCGGCAAAACGGAUCCGU	21	20	61	1.55793	0.000152688	28S
Ta-srRNA1935	GAGGUGUAGGAUAAGUGGGAGC	22	21	60	1.46417	0.000341983	28S
Ta-srRNA1936	UUCGAGUUGGAGCACGCCUGUCGG	24	23	58	1.28485	0.00149259	28S
Ta-srRNA1937	AAAAGGAUUGGCUCUGAGGACUGGGC	26	26	55	1.03241	0.0098652	28S
Ta-srRNA1938	CAAGGGAACGGGCUUGGCGGAAU	23	22	59	1.37324	0.000730758	28S
Ta-srRNA1939	GGGAACGGGCUUGGCGGAAUCA	22	17	64	1.85997	1.00223e-05	28S
Ta-srRNA1940	GAAAAGGACUUUGAAAAGAGAG	22	27	54	0.951803	0.017095	28S
Ta-srRNA1941	GUAGUCUGGAGAGGCGUCCUCAGCGA	26	27	54	0.951803	0.017095	28S
Ta-srRNA1942	AGGACUUUGAAAAGAGAGUCAAAG	24	25	56	1.11466	0.00547566	28S
Ta-srRNA1943	AGAGACCGAUAGCGAACAAGUACCGCG	27	15	66	2.08346	1.23175e-06	28S
Ta-srRNA1944	AGUCUGGAGAGGCGUCCUCAGCGACG	26	21	60	1.46417	0.000341983	28S
Ta-srRNA1945	GCGAGAGUAGUACUAGGAUGGGU	23	18	62	1.73237	3.53941e-05	5S
Ta-srRNA1946	GGCUCUCGCAUCGAUGAAGAACGU	24	20	60	1.53414	0.000202378	5.8S
Ta-srRNA1947	GUGAAGUGUUCGGAUCG	17	54	26	-1.09573	0.00788991	18S
Ta-srRNA1948	GUUUAGGCGACGGAAGUUUGAGGCAAUA	28	10	70	2.7473	2.8254e-09	18S
Ta-srRNA1949	AGGAAUUGACGGAAGGG	17	66	14	-2.27173	2.80702e-07	18S
Ta-srRNA1950	GAAGGAGAAGUCGUAACAAGGU	22	22	58	1.34863	0.000949785	18S
Ta-srRNA1951	UGAAUGGUCCGGUGAAGUGUUCGGA	25	26	54	1.006	0.0123053	18S
Ta-srRNA1952	AACUUAAAGGAAUUGACGGAAGGGCAC	27	21	59	1.43997	0.000448896	18S
Ta-srRNA1953	UUAAAGGAAUUGACGGAAGGGCACCAC	27	24	56	1.17326	0.00371809	18S
Ta-srRNA1954	GAACUGUGAAACUGCGAAUGGC	22	12	68	2.44545	4.62091e-08	18S
Ta-srRNA1955	UUCCAUGUGAACGGCACUUGCACAUGG	27	22	58	1.34863	0.000949785	28S
Ta-srRNA1956	GGAACAAUGUAGGCAAGGG	19	51	29	-0.856644	0.0285292	28S
Ta-srRNA1957	UUGGUCGAUUAAGACAGC	18	60	20	-1.62381	0.000115065	28S
Ta-srRNA1958	GCGAUGGUCCUCGCGGAUGCUGACGCA	27	19	61	1.63147	8.68484e-05	28S
Ta-srRNA1959	AGAACUGGUACGGACAAGGGG	21	25	55	1.08872	0.00690226	28S
Ta-srRNA1960	UUGAGCUUGACUCUAGUCCGAC	22	25	55	1.08872	0.00690226	28S
Ta-srRNA1961	GGGGCACUGCGCUGCAACGGC	21	22	58	1.34863	0.000949785	28S
Ta-srRNA1962	UGAGAAUCGGGCGGCUGUGCC	21	20	60	1.53414	0.000202378	28S
Ta-srRNA1963	GCGAGAGACCGAUAGCGAACAAGUAC	26	8	72	3.10542	1.18443e-10	28S
Ta-srRNA1964	CGAGAGGAACCGUUGAUUCACACAA	25	21	59	1.43997	0.000448896	28S
Ta-srRNA1965	CCAUCGCUCUGGAUACAUUAGCAUGG	26	28	51	0.817306	0.0423944	18S
Ta-srRNA1966	GAAGGAGAAGUCGUAACAAGG	21	27	52	0.897485	0.0259642	18S
Ta-srRNA1967	GAUAGAUCAUUGCAAUUGUUGG	22	27	52	0.897485	0.0259642	18S
Ta-srRNA1968	UUAUUAGAUAAAAGGCUGACGC	22	22	57	1.3236	0.00123242	18S
Ta-srRNA1969	GCUCGUAGUUGGACCUUGGGCC	22	24	55	1.14732	0.00472574	18S
Ta-srRNA1970	AUUCUAGAGCUAAUACGUGCA	21	21	58	1.41536	0.000588384	18S
Ta-srRNA1971	AGCUCGUAGUUGGACCUUGGGC	22	22	57	1.3236	0.00123242	18S
Ta-srRNA1972	AUCAGUUAUAGUUUGUUUGAU	21	71	8	-3.17456	8.0531e-11	18S
Ta-srRNA1973	UUAGAUAAAAGGCUGACGCGG	21	24	55	1.14732	0.00472574	18S
Ta-srRNA1974	AAAAUGGAUGGCGCUGA	17	60	19	-1.69734	6.4902e-05	28S
Ta-srRNA1975	ACAGCCAAGGGAACGGGCUUGGCGGA	26	17	62	1.81425	1.86144e-05	28S
Ta-srRNA1976	AUGUGAACGGCACUUGCACAUG	22	21	58	1.41536	0.000588384	28S
Ta-srRNA1977	AACCCACAAAGGGUGUUGGUCGA	23	28	51	0.817306	0.0423944	28S
Ta-srRNA1978	CAAAUGAGAACUUUGAAGGCCGAAGAGGA	29	8	71	3.08528	1.74364e-10	28S
Ta-srRNA1979	GAUCCUUUAGAUCUUCGGAGUUUG	24	15	64	2.03916	2.37222e-06	28S
Ta-srRNA1980	GGUGCAGAUCUUGGUGGUAGUAGC	24	15	64	2.03916	2.37222e-06	28S
Ta-srRNA1981	CUGGCGAUGCGGGAUGAACCGGA	23	19	60	1.60767	0.000116096	28S
Ta-srRNA1982	CCCGAUGAGUAGGAGGGC	18	52	27	-0.98722	0.017095	28S
Ta-srRNA1983	GAAUGUCAAAGUGAAGAAAUUCAACCAAG	29	6	73	3.53306	4.65269e-12	28S
Ta-srRNA1984	AUUAGAGGCAUUGGGGACGCAA	22	28	51	0.817306	0.0423944	28S
Ta-srRNA1985	GACGGGUUCUGAAACCUGGGAUGCGCAA	28	23	56	1.23434	0.00246665	28S
Ta-srRNA1986	CGGCGACGUUAGGAAGUCCGG	21	25	54	1.06231	0.00868047	28S
Ta-srRNA1987	UUGUAGUCUGGAGAGGCGUCCUC	23	21	58	1.41536	0.000588384	28S
Ta-srRNA1988	CCGUCAACGAGUCGGGUUGUUUGGG	25	19	60	1.60767	0.000116096	28S
Ta-srRNA1989	UCGGCAACGGAUAUCUCGGCU	21	27	51	0.869539	0.0318622	5.8S
Ta-srRNA1990	UCCUAUUGUGUUGGCCUUCGGGAUCGGAG	29	20	58	1.48533	0.00035419	18S
Ta-srRNA1991	AUUUAGAGGAAGGAGAAGUCGUAACA	26	24	54	1.12091	0.00599328	18S
Ta-srRNA1992	AUACCGGGCGCAUUAGUGUCUGGUAA	26	27	51	0.869539	0.0318622	18S
Ta-srRNA1993	AGCUCGUAGUUGGACCUUGGGCCG	24	16	62	1.90107	9.41362e-06	18S
Ta-srRNA1994	AUUGAAUGGUCCGGUG	16	70	8	-3.15413	1.18443e-10	18S
Ta-srRNA1995	AUGGGGAUAGAUCAUUGCAAUUGUUGGU	28	10	68	2.70556	5.93199e-09	18S
Ta-srRNA1996	GUGGAGCGAUUUGUCUGGUUAAUU	24	27	51	0.869539	0.0318622	18S
Ta-srRNA1997	AUAGGGACAGUCGGGGGCAUUC	22	27	51	0.869539	0.0318622	18S
Ta-srRNA1998	CGGGUGACGGAGAAUUAGGGUUCGAUUCC	29	17	61	1.79084	2.53424e-05	18S
Ta-srRNA1999	AUGGUACGUGCUACUCGGAUAA	22	24	54	1.12091	0.00599328	18S
Ta-srRNA2000	UGCAAGUAUGAACCAAUUUGAACUGUG	27	25	53	1.03541	0.0108903	18S
Ta-srRNA2001	ACGCCUGUCGGGACCCGAAAGAUG	24	12	66	2.40246	9.37918e-08	28S
Ta-srRNA2002	AACUUCGGGAAAAGGAUUGGC	21	27	51	0.869539	0.0318622	28S
Ta-srRNA2003	AAGACAUUGUCAGGUGGGGAGUU	23	22	56	1.29812	0.00159636	28S
Ta-srRNA2004	AAAGGAUUGGCUCUGAGGACUGGGC	25	24	54	1.12091	0.00599328	28S
Ta-srRNA2005	GAUUGGCUCUGAGGACUGGGC	21	27	51	0.869539	0.0318622	28S
Ta-srRNA2006	AUCUUCGGAGUUUGAAGCUAGAGGUG	26	16	62	1.90107	9.41362e-06	28S
Ta-srRNA2007	CUGUCGGGACCCGAAAGAUGGUGAACUA	28	8	70	3.06485	2.56916e-10	28S
Ta-srRNA2008	GUGAAAUGACUUGAGAGGUG	20	27	51	0.869539	0.0318622	28S
Ta-srRNA2009	GAACGGGCUUGGCGGAAUCAGC	22	16	62	1.90107	9.41362e-06	28S
Ta-srRNA2010	GGAAUCCGACUGUUUAAUUAAA	22	26	52	0.951681	0.018998	28S
Ta-srRNA2011	AACCUAGUACGAGAGGAACCGUUGA	25	17	61	1.79084	2.53424e-05	28S
[truncated: 6,825 more rows]
