# Supplementary material for: Characterization of Small RNAs Derived from tRNAs, rRNAs and snoRNAs and Their Response to Heat Stress in Wheat Seedlings
Source: PLoS One. 2016 Mar 10;11(3):e0150933. doi: 10.1371/journal.pone.0150933 (PMC4786338; doi:10.1371/journal.pone.0150933)
Supplement: S4 Table — (XLSX) [file pone.0150933.s006.xlsx]

## Sheet: Sheet1
Primer	sequence
U6-forward	CCCTTCGGGGACATCCGATAA
stRNA0001-forward	gcgcGTCTGGGTGGTGTAGT
stRNA0004d-forward	cgcgccCAAATCCGATAGTCG
stRNA0011d-forward	tcgcggcATCCGGTAGGTC
stRNA0015-forward	tcgcGGGGGTGTAGCTCATATG
